# Supplementary material for: Cerebrospinal fluid proteome shows disrupted neuronal development in multiple sclerosis
Source: Sci Rep. 2021 Feb 18;11:4087. doi: 10.1038/s41598-021-82388-w (PMC7892850; doi:10.1038/s41598-021-82388-w)
Supplement: Supplementary file 17 — Table S1. [file 41598_2021_82388_MOESM17_ESM.xlsx]

## Sheet: Table S1
Table S1. Cohort 1. Information on the individuals included in the study.
Identity	Group	MS vs controls	Diagnosis	Expanded Disability Status Scale	IgG oligobands	IgG_conc/g_L	Gender (F, females, M, males)	Age at lumbar puncture	Time of lumbar puncture (year/MM)	Time of first symptoms (year/MM)	Time of diagnosis (Year/MM)	Period of presentation of the treatments	Treatments the first 5 years
nonMS1	A	Ctrl	non neurological symptomes	na	not available	not available	M	27	2011/02
nonMS2	A	Ctrl	non neurological symptomes	na	not available	not available	M	40	2011/02
nonMS3	A	Ctrl	non neurological symptomes	na	not available	not available	F	38	2011/02
nonMS4	A	Ctrl	non neurological symptomes	na	not available	not available	F	20	2011/03
nonMS5	A	Ctrl	non neurological symptomes	na	not available	not available	M	43	2011/04
nonMS6	A	Ctrl	non neurological symptomes	na	not available	not available	M	45	2011/04
nonMS7	A	Ctrl	non neurological symptomes	na	not available	not available	M	29	2011/04
nonMS8	A	Ctrl	non neurological symptomes	na	not available	not available	F	44	2011/06
nonMS10	A	Ctrl	non neurological symptomes	na	not available	not available	M	32	2011/06
nonMS11	A	Ctrl	non neurological symptomes	na	not available	not available	F	32	2011/06
nonMS12	A	Ctrl	non neurological symptomes	na	not available	not available	F	49	2011/07
nonMS13	A	Ctrl	non neurological symptomes	na	not available	not available	M	23	2011/07
nonMS14	A	Ctrl	non neurological symptomes	na	not available	not available	M	23	2011/02
nonMS15	A	Ctrl	Lower back pain	na	neg	0.03	M	45	2006/12
nonMS16	A	Ctrl	Headache	na	neg	0.01	F	32	2007/01
nonMS17	A	Ctrl	Tension-type headache	na	neg	0.03	F	28	2007/03
nonMS18	A	Ctrl	Benign intracraniell hypertension	na	neg	0.01	F	20	2007/06
nonMS19	A	Ctrl	Mengingiomas	na	neg	0.03	F	39	2008/05
nonMS20	A	Ctrl	Myalgia	na	neg	0.02	F	44	2009/02
nonMS21	A	Ctrl	Migraine	na	neg	0.03	F	26	2009/03
nonMS22	A	Ctrl	Myalgia	na	neg	0.02	F	39	2010/03
nonMS23	A	Ctrl	Fatigue	na	neg	0.02	F	50	2010/10
nonMS24	A	Ctrl	Myalgia	na	neg	0.01	F	43	2010/10
nonMS25	A	Ctrl	Tension-type headache	na	neg	not available	F	20	2010/11
nonMS26	A	Ctrl	Myalgia	na	neg	0.02	F	50	2010/11
nonMS28	A	Ctrl	Headache	na	neg	0.03	F	28	2011/01
nonMS29	A	Ctrl	Sicca syndrome	na	neg	0.04	F	30	2011/02
nonMS30	A	Ctrl	Paresthesia	na	neg	0.02	F	44	2011/02
nonMS33	A	Ctrl	Polyneuropathy	na	neg	0.02	F	42	2011/05
nonMS34	A	Ctrl	Motoneruon disease	na	neg	0.03	M	51	2011/05
nonMS35	A	Ctrl	Diplopia due to orbital injury	na	neg	0.03	M	43	2011/06
nonMS36	A	Ctrl	Sleep disturbance	na	neg	0.01	F	25	2011/06
nonMS37	A	Ctrl	Unspecified eyestrain	na	neg	0.02	M	40	2011/06
nonMS38	A	Ctrl	Headache	na	neg	0.05	M	48	2011/09
nonMS39	A	Ctrl	Facial pain	na	neg	0.05	M	38	2011/09
nonMS41	A	Ctrl	Sleep disturbance, epilepsy	na	neg	0.03	F	29	2011/11
nonMS42	A	Ctrl	Tremor, left hand	na	neg	0.06	M	41	2012/02
nonMS43	A	Ctrl	Pain, rheumatic disease	na	neg	0.02	M	47	2012/02
nonMS44	A	Ctrl	Benign intracraniell hypertension	na	neg	<0.01	M	27	2012/03
nonMS45	A	Ctrl	Fatigue	na	neg	0.02	F	18	2012/03
nonMS46	A	Ctrl	Vertigo	na	neg	<0.01	F	25	2012/03
nonMS47	A	Ctrl	Lower back pain	na	neg	0.02	F	49	2012/03
nonMS48	A	Ctrl	Lower back pain	na	neg	0.03	F	43	2012/03
nonMS51	A	Ctrl	Paresthesia	na	neg	0.02	M	45	2012/05
nonMS52	A	Ctrl	Headache	na	neg	0.01	M	26	2012/05
nonMS53	A	Ctrl	Fatigue	na	neg	0.04	F	38	2012/06
nonMS54	A	Ctrl	Fatigue	na	neg	0.02	M	23	2012/06
nonMS56	A	Ctrl	Headache	na	neg	0.02	F	37	2012/06
nonMS58	A	Ctrl	Fatigue	na	neg	0.02	M	20	2012/06
nonMS59	A	Ctrl	Vertigo	na	pos	0.02	F	36	2012/06
nonMS60	A	Ctrl	Fatigue	na	neg	0.02	F	19	2012/06
nonMS61	A	Ctrl	Unspecified MRI hyperintense lesion	na	neg	0.02	F	48	2012/06
nonMS62	A	Ctrl	Mixed anxiety disorder	na	neg	0.04	M	33	2012/07
nonMS63	A	Ctrl	Fatigue	na	neg	0.01	F	40	2012/08
nonMS64	A	Ctrl	Fatigue	na	neg	0.01	M	27	2008/05
MS14	A	MS	RRMS	1	pos	0.02	F	28	2007/02	2007/02	2007/02	2007-2012	No treatment first 5 years.
MS19	A	MS	RRMS	1.5	unknown	0.02	F	29	2007/06	2005	2007/06	2007-2012	2009-2012: Interferon beta. Stopped due to side effects.
MS26	A	MS	RRMS	2	pos	0.03	F	39	2011/03	1999	2011/03	2011-2016	2011-2012: Interferon beta. Changed due therapy failure. 2012-2016: Glatirameracetat. Good effect.
MS29	A	MS	RRMS	1	pos	0.04	F	29	2011/11	2011/08	2011/11	2011-2016	2011-2012: Interferon beta. Stopped due to side effects. The patient did not want new treatment despite new lesions on MRI.
MS32	A	MS	RRMS	3	neg	0.01	M	32	2012/06	2001	2001	2001-2006	2002-2002: Interferon beta. Stopped due to side effects. 2003-2003: Glatirameracetat. Stopped due to side effects. 2002-2002: Interferon beta. Stopped due to side effects. The patient did not want new treatment despite new lesions on MRI.
MS33	A	MS	RRMS	2	pos	0.02	F	39	2007/03	2007/02	2007/03	2007-2012	2008-2012: Glatirameracetat. Good effect.
MS36	A	MS	RRMS	1	pos	0.03	F	34	2012/06	Unknown	2012/06	2012-2017	No treatment first 5 years.
nonMS9	B	Ctrl	non neurological symptomes	na	not available	not available	M	54	2011/06
nonMS27	B	Ctrl	Cerebral infarction	na	neg	0.03	F	48	2010/11
nonMS31	B	Ctrl	Fatigue	na	neg	0.03	F	30	2011/02
nonMS32	B	Ctrl	Fatigue	na	neg	0.03	F	31	2011/04
nonMS40	B	Ctrl	Cerebral infarction	na	neg	0.05	M	41	2011/11
nonMS49	B	Ctrl	Fatigue	na	neg	0.04	F	33	2012/05
nonMS50	B	Ctrl	Fatigue	na	neg	0.04	F	33	2012/05
nonMS55	B	Ctrl	Fatigue	na	neg	0.06	F	39	2012/06
nonMS57	B	Ctrl	Myalgia	na	neg	0.05	F	52	2012/06
MS1	B	MS	RRMS	1	pos	0.04	M	46	2002/06	2002/06	2004/07		Foreign origin, no access to the journal
MS2	B	MS	RRMS	1.5	pos	0.045	M	26	2002/06	2007/06	2008/06		Foreign origin, no access to the journal
MS3	B	MS	RRMS	1.5	pos	0.099	F	41	2005/04	2000/06	2003/05		Foreign origin, no access to the journal
MS4	B	MS	RRMS	3	pos	0.09	F	27	2007/01	2006/10	2007/01		Foreign origin, no access to the journal
MS5	B	MS	RRMS	2	pos	0.0899	M	33	2007/02	2006/05	2007/02		Foreign origin, no access to the journal
MS6	B	MS	RRMS	1	pos	0.0949	F	42	2007/02	1991	2007/02		Foreign origin, no access to the journal
MS7	B	MS	RRMS	1	pos	0.032	F	29	2007/03	2003	2007/03		Foreign origin, no access to the journal
MS8	B	MS	RRMS	2.5	pos	0.069	F	35	2007/04	1998/02	2007/04		Foreign origin, no access to the journal
MS9	B	MS	RRMS	3.5	pos	0.03	F	38	2007/05	2006/09	2007/05		Foreign origin, no access to the journal
MS10	B	MS	RRMS	1	pos	0.0124	M	38	2007/10	2005/10	2007/10		Foreign origin, no access to the journal
MS11	B	MS	RRMS	4	neg	0.779	M	30	2007/04	2004/10	2007/04		Foreign origin, no access to the journal
MS12	B	MS	RRMS	2.5	pos	0.07	M	31	2007/01	2001	2007/01	2007-2012	2007-2008: Interferon beta. Changed due to clinical relapses. 2008-2008: Glatirameracetat. Stopped due to side effects. 2008-2012. The patient did not want any treatment.
MS13	B	MS	RRMS	1.5	pos	0.03	F	38	2007/01	1999	2007/01	2007-2012	2007-2012: Interferon beta. Good effect.
MS15	B	MS	RRMS	1	pos	0.08	F	28	2007/02	2007/02	2007/02	2007-2012	No treatment during the first 5 years.
MS16	B	MS	RRMS	1	pos	0.07	F	35	2007/03	2007/03	2007/03	2007-2012	No treatment during the first 5 years.
MS17	B	MS	RRMS	1	pos	0.03	F	33	2007/04	2007/04	2007/04	2007-2012	2007-2008: Interferon beta. Changed due to side effects. 2009-2010: Glatirameracetat. 2010-2012: Paused due to pregnancy / breastfeeding. One clinical relapse during the threatment pause (not therapy failure).
MS18	B	MS	RRMS	2	pos	0.08	F	32	2007/04	2007/04	2007/04	2007-2012	2008-2009: Interferon beta. Changed due to side effects. 2009-2010: Glatirameracetat. Changed due to side effects. 2012: Natalizumab. Good effect.
MS20	B	MS	RRMS	1	pos	0.04	F	43	2008/06	2008/06	2008/06	2008-2013	2008-2012: Glatirameracetat. Good effect.
MS21	B	MS	RRMS	2	pos	0.2	F	23	2009/01	2008	2009/01	2009-2014	2013-2014: Interferon beta. Stopped due to side effects.
MS22	B	MS	RRMS	1	pos	0.05	F	37	2009/03	2007	2009/03	2009-2014	2010-2010: Interferon beta. Stopped after 1 mounth due to side effects. 2010 -> Several clinical relapses when untreated thereafter.
MS23	B	MS	RRMS	2	pos	0.08	F	45	2009/03	2009/03	2009/03	2009-2014	No treatment during the first 5 years.
MS24	B	MS	RRMS	1	pos	0.03	F	35	2010/12	2005	2010/12	2010-2015	2011-2013: Interferon beta. Stopped due to side effects. 2013-2015: Fingolimod. Good effect.
MS25	B	MS	RRMS	1.5	pos	0.05	F	42	2011/01	2010/10	2011/01	2011-2016	2011-2012: Interferon beta. Stopped due to side effects. 2012-2016: Fingolimod. Good effect.
MS27	B	MS	RRMS	0	pos	0.06	F	46	2011/06	2010/12	2011/06	2011-2016	2014-2016: Dimetylfuramat. Good effect.
MS28	B	MS	RRMS	3	pos	0.04	F	36	2011/09	2011/09	2011/09	2011-2016	2011-2012: Interferon beta. Changed due to therapy failure (likely neutralizing antibodies). 2012-2014: Glatirameracetat. Changed due to preference of oral treatment. 2014-2016: Dimetylfuramat. Good effect.
MS30	B	MS	RRMS	3	pos	0.04	M	26	2012/05	2012/05	2012/05		The patient moved, no acess to the journal
MS31	B	MS	RRMS	2	pos	0.1	F	43	2012/06	2011/09	2012/06	2012-2017	2012-2012: Natalizumab. Stopped due to side effects. 2013-2017. Fingolimod. Good effect.
MS34	B	MS	RRMS	0	pos	0.05	F	28	2008/12	2006	2008/12	2008-2013	2009-2013: Glatirameracetat. Good effect.
MS35	B	MS	RRMS	1	pos	0.08	F	43	2008/05	2008/03	2008/05	2008-2013	2008-2013: Interferon beta. Good effect.
MS37	B	MS	RRMS	1.5	pos	0.06	M	25	2012/06	2012/05	2013/05	2012-2017	2013-2014: Interferon beta. Changed due to neutralizing antibody (side effects). 2014-2016: Glatirameracetat. Stopped due to therapy failure. 2016-2017: Fingolimod. Good effect.
