# Supplementary material for: Cerebrospinal fluid proteome shows disrupted neuronal development in multiple sclerosis
Source: Sci Rep. 2021 Feb 18;11:4087. doi: 10.1038/s41598-021-82388-w (PMC7892850; doi:10.1038/s41598-021-82388-w)
Supplement: Supplementary file 18 — Table S2. [file 41598_2021_82388_MOESM18_ESM.xlsx]

## Sheet: Table S2. Cohort 1_779  
Table S2. Cohort 1. Protein information of all 779 proteins available for cohort 1, mean values of four categories of cohort defined in Fig. 1 and Table 1, and results of confidence interval of one factor within both levels of the other factor.
Association	Ensembl idenitity	Gene symbols	Protein names	Mean valus of each of the four categories				Confidence intervals (95%)
number				Group A_Ctrl	Grroup A_MS	Group B_Ctrl	Group B_MS	of one factor within both level of the other
								Significant for group	Significant for MS
P04217	ENSG00000121410	A1BG	Alpha-1B-glycoprotein	-0.296006	-0.94071	1.46634	0.322275	sign	sign
P01023	ENSG00000175899	A2M	Alpha-2-macroglobulin	-0.41182	-0.34412	0.856587	0.578322	sign	ns
Q7Z5M8	ENSG00000131969	ABHD12B	Abhydrolase domain-containing protein 12B	-0.205113	-0.860021	0.94161	0.294229	sign	ns
Q9BUJ0	ENSG00000248487	ABHD14A	Alpha/beta hydrolase domain-containing protein 14A	0.161939	0.528371	-0.897625	-0.150887	sign	ns
P60709	ENSG00000075624	ACTB	Actin, cytoplasmic 1	-0.158505	-0.221147	0.676117	0.139358	ns	ns
P68032	ENSG00000159251	ACTC1	Actin, alpha cardiac muscle 1	-0.242558	-0.329519	0.883578	0.256504	ns	ns
Q8TDG2	ENSG00000123165	ACTRT1	Actin-related protein T1	-0.468169	-0.0980633	0.808111	0.638757	ns	ns
P00813	ENSG00000196839	ADA	Adenosine deaminase	-0.183901	-0.0365434	0.772549	0.113914	ns	ns
O14672	ENSG00000137845	ADAM10	Disintegrin and metalloproteinase domain-containing protein 10	-0.214407	-0.5044	0.845383	0.257159	sign	ns
Q9P0K1	ENSG00000008277	ADAM22	Disintegrin and metalloproteinase domain-containing protein 22	-0.319702	-0.348284	1.22967	0.298485	sign	ns
Q9UHI8	ENSG00000154734	ADAMTS1	A disintegrin and metalloproteinase with thrombospondin motifs 1	-0.0282794	0.111299	-0.313533	0.119936	ns	ns
O75173	ENSG00000158859	ADAMTS4	A disintegrin and metalloproteinase with thrombospondin motifs 4	0.264866	0.736652	0.165291	-0.70706	ns	ns
O60241	ENSG00000121753	ADGRB2	Brain-specific angiogenesis inhibitor 2	0.37222	0.434785	-1.23304	-0.413942	sign	ns
O94910	ENSG00000072071	ADGRL1	Latrophilin-1	0.191272	0.315608	-0.467389	-0.28409	ns	ns
Q9HAR2	ENSG00000150471	ADGRL3	Latrophilin-3	0.129716	0.00703784	-0.355862	-0.132696	ns	ns
Q8IUX7	ENSG00000106624	AEBP1	Adipocyte enhancer-binding protein 1	-0.00159627	0.213073	0.113594	-0.0808685	ns	ns
P43652	ENSG00000079557	AFM	Afamin	-0.257166	-0.907901	1.26353	0.304257	sign	sign
O00468	ENSG00000188157	AGRN	Agrin	0.0992546	-0.189084	-0.278197	-0.0543879	ns	ns
P01019	ENSG00000135744	AGT	Angiotensin 1-4	-0.14224	-0.523482	0.638787	0.191283	sign	ns
Q5TGY3	ENSG00000126705	AHDC1	AT-hook DNA-binding motif-containing protein 1	-0.280549	-0.519193	0.995267	0.336904	sign	ns
Q8IVF2	ENSG00000185567	AHNAK2	Protein AHNAK2	-0.322053	-0.477777	0.833059	0.451995	sign	ns
P02765	ENSG00000145192	AHSG	Alpha-2-HS-glycoprotein	-0.30837	-0.945907	1.09551	0.457403	sign	ns
P02768	ENSG00000163631	ALB	Serum albumin	-0.314799	-0.768236	1.22234	0.389686	sign	ns
Q13740	ENSG00000170017	ALCAM	CD166 antigen	-0.0407322	0.179625	0.000357315	0.032656	ns	ns
P04075	ENSG00000149925	ALDOA	Fructose-bisphosphate aldolase A	-0.00488857	0.205583	0.189738	-0.0959285	ns	ns
P09972	ENSG00000109107	ALDOC	Fructose-bisphosphate aldolase C	-0.0081409	0.150501	0.501515	-0.170646	ns	ns
P02760	ENSG00000106927	AMBP	Alpha-1-microglobulin	-0.265914	-0.876343	1.42169	0.265484	sign	ns
Q9Y2J4	ENSG00000114019	AMOTL2	Angiomotin-like protein 2	-0.415729	-0.427038	0.65882	0.664165	sign	ns
P04745	ENSG00000237763	AMY1A	Alpha-amylase 1	-0.274025	-0.558362	0.282983	0.547768	ns	ns
P03950	ENSG00000214274	ANG	Angiogenin	-0.328033	-0.146358	0.922088	0.358918	ns	ns
Q01484	ENSG00000145362	ANK2	Ankyrin-2	0.0900972	-0.33616	-0.142972	-0.0438494	ns	ns
P04083	ENSG00000135046	ANXA1	Annexin A1	0.0533959	-0.0442197	0.33649	-0.188522	ns	ns
P08133	ENSG00000197043	ANXA6	Annexin A6	-0.12571	-0.38359	0.893129	0.0520338	ns	ns
P51693	ENSG00000105290	APLP1	Amyloid-like protein 1	0.375347	0.373357	-0.801284	-0.534868	ns	ns
Q06481	ENSG00000084234	APLP2	Amyloid-like protein 2	0.227409	-0.0858729	-0.342679	-0.294076	ns	ns
P02647	ENSG00000118137	APOA1	Apolipoprotein A-I	-0.258277	-1.12455	1.1655	0.386253	sign	sign
P02652	ENSG00000158874	APOA2	Apolipoprotein A-II	-0.220697	-1.08563	0.887205	0.391763	sign	ns
P06727	ENSG00000110244	APOA4	Apolipoprotein A-IV	-0.205227	-0.979304	1.12174	0.26823	sign	ns
P04114	ENSG00000084674	APOB	Apolipoprotein B-100	-0.232	-0.676216	0.749373	0.358304	sign	ns
P02654	ENSG00000130208	APOC1	Apolipoprotein C-I	-0.285263	-0.803395	0.614006	0.526239	sign	ns
P02656	ENSG00000110245	APOC3	Apolipoprotein C-III	-0.239142	-0.636476	0.833133	0.336998	sign	ns
P05090	ENSG00000189058	APOD	Apolipoprotein D	-0.307114	-0.459514	1.1917	0.312752	ns	ns
P02649	ENSG00000130203	APOE	Apolipoprotein E	-0.0268146	-0.0228229	-0.555843	0.221238	ns	ns
P02749	ENSG00000091583	APOH	Beta-2-glycoprotein 1	-0.196312	-0.767559	1.2459	0.165231	sign	ns
O14791	ENSG00000100342	APOL1	Apolipoprotein L1	-0.032537	-0.24462	0.203601	0.055649	ns	ns
O95445	ENSG00000204444	APOM	Apolipoprotein M	-0.176413	-1.04327	0.957487	0.279609	sign	sign
P05067	ENSG00000142192	APP	Amyloid beta A4 protein	0.336325	0.337846	-0.908432	-0.422897	sign	ns
Q53QZ3	ENSG00000075884	ARHGAP15	Rho GTPase-activating protein 15	-0.284688	-0.212553	0.635779	0.38079	sign	ns
Q8N5I2	ENSG00000197070	ARRDC1	Arrestin domain-containing protein 1	-0.0650358	-0.231375	0.278338	0.0897185	ns	ns
Q13508	ENSG00000156219	ART3	Ecto-ADP-ribosyltransferase 3	0.163962	0.401854	-0.519282	-0.238579	ns	ns
Q9ULH1	ENSG00000153317	ASAP1	Arf-GAP with SH3 domain, ANK repeat and PH domain-containing protein 1	-0.354521	-0.641643	1.17675	0.446645	sign	ns
Q76L83	ENSG00000143970	ASXL2	Putative Polycomb group protein ASXL2	-0.628959	-0.444369	0.471484	1.11533	sign	ns
P50993	ENSG00000018625	ATP1A2	Sodium/potassium-transporting ATPase subunit alpha-2	0.17889	0.476258	-0.128816	-0.400447	ns	ns
Q15904	ENSG00000071553	ATP6AP1	V-type proton ATPase subunit S1	0.190301	-0.024722	0.149391	-0.387933	ns	ns
O75787	ENSG00000182220	ATP6AP2	Renin receptor	0.327795	0.904564	-0.614033	-0.627812	sign	ns
O75882	ENSG00000088812	ATRN	Attractin	-0.235814	-0.970164	1.21567	0.293997	sign	sign
P30530	ENSG00000167601	AXL	Tyrosine-protein kinase receptor UFO	-0.0511771	0.072985	-0.722828	0.293643	ns	ns
P25311	ENSG00000160862	AZGP1	Zinc-alpha-2-glycoprotein	-0.329676	-0.807082	1.33982	0.390779	sign	ns
P61769	ENSG00000166710	B2M	Beta-2-microglobulin	-0.390951	-0.286098	-0.243426	0.856527	ns	ns
Q9NY97	ENSG00000170340	B3GNT2	UDP-GlcNAc:betaGal beta-1,3-N-acetylglucosaminyltransferase 2	0.163286	0.228851	-0.662081	-0.154131	ns	ns
P15291	ENSG00000086062	B4GALT1	Beta-1,4-galactosyltransferase 1	0.11487	0.389307	-0.611744	-0.117909	ns	ns
O43505	ENSG00000174684	B4GAT1	N-acetyllactosaminide beta-1,3-N-acetylglucosaminyltransferase	0.112691	-0.0971557	-0.263837	-0.104779	ns	ns
Q6UXY1	ENSG00000128298	BAIAP2L2	Brain-specific angiogenesis inhibitor 1-associated protein 2-like protein 2	-0.221145	-0.154726	0.959369	0.153724	ns	ns
Q13145	ENSG00000095739	BAMBI	BMP and activin membrane-bound inhibitor homolog	0.180013	0.158506	-0.156748	-0.319983	ns	ns
P80723	ENSG00000176788	BASP1	Brain acid soluble protein 1	0.0982864	0.261938	0.153808	-0.287453	ns	ns
Q96GW7	ENSG00000132692	BCAN	Brevican core protein	0.256108	-0.0485841	-0.746644	-0.234202	ns	ns
P35613	ENSG00000172270	BSG	Basigin	0.368701	0.519758	-0.569279	-0.626446	sign	ns
P43251	ENSG00000169814	BTD	Biotinidase	-0.228709	-0.732723	1.06782	0.269923	sign	sign
Q86VG3	ENSG00000166352	C11ORF74	Uncharacterized protein C11orf74	0.147155	0.415317	-0.301041	-0.276379	ns	ns
Q9H741	ENSG00000111412	C12ORF49	UPF0454 protein C12orf49	0.193113	0.895679	-0.710804	-0.349791	ns	ns
Q6UX73	ENSG00000153446	C16ORF89	UPF0764 protein C16orf89	0.100316	0.622093	-0.253477	-0.253025	ns	ns
P02745	ENSG00000173372	C1QA	Complement C1q subcomponent subunit A	-0.474495	-0.277136	0.793746	0.696448	sign	ns
P02746	ENSG00000173369	C1QB	Complement C1q subcomponent subunit B	-0.522176	-0.402754	0.745248	0.827724	sign	ns
P02747	ENSG00000159189	C1QC	Complement C1q subcomponent subunit C	-0.535944	-0.326862	0.63595	0.868046	sign	ns
P00736	ENSG00000159403	C1R	Complement C1r subcomponent	-0.503766	-0.440375	0.665404	0.826703	sign	ns
Q9NZP8	ENSG00000139178	C1RL	Complement C1r subcomponent-like protein	-0.304321	-0.834215	1.40619	0.330715	sign	sign
P09871	ENSG00000182326	C1S	Complement C1s subcomponent	-0.492449	-0.313299	0.755915	0.749151	sign	ns
P06681	ENSG00000166278	C2	Complement C2	-0.362461	-0.836023	1.48514	0.414042	sign	sign
Q9H1Z8	ENSG00000119147	C2ORF40	Augurin	-0.071454	-0.0596858	0.2168	0.0798858	ns	ns
P01024	ENSG00000125730	C3	Acylation stimulating protein	-0.26751	-0.739242	1.49504	0.214415	sign	ns
P0C0L4	ENSG00000244731	C4A	C4a anaphylatoxin	-0.272522	-0.455424	0.748708	0.381277	sign	ns
P0C0L5	ENSG00000224389	C4B	C4a anaphylatoxin	-0.291875	0.0406397	0.781237	0.29125	ns	ns
P04003	ENSG00000123838	C4BPA	C4b-binding protein alpha chain	-0.201108	-0.663295	1.31897	0.127777	sign	ns
Q5BLP8	ENSG00000243449	C4ORF48	Neuropeptide-like protein C4orf48	0.170747	0.224719	-0.50088	-0.215206	ns	ns
P01031	ENSG00000106804	C5	C5a anaphylatoxin	-0.274641	-0.87041	1.37814	0.293164	sign	ns
P13671	ENSG00000039537	C6	Complement component C6	-0.288505	-0.63107	1.39108	0.258851	sign	ns
P10643	ENSG00000112936	C7	Complement component C7	-0.390373	-0.577552	1.23343	0.480416	sign	ns
P07357	ENSG00000157131	C8A	Complement component C8 alpha chain	-0.21997	-0.724561	1.38494	0.156861	sign	ns
P07358	ENSG00000021852	C8B	Complement component C8 beta chain	-0.242602	-0.766628	1.28253	0.23889	sign	ns
P07360	ENSG00000176919	C8G	Complement component C8 gamma chain	-0.215237	-0.661859	1.25229	0.173347	sign	ns
P02748	ENSG00000113600	C9	Complement component C9	-0.216403	-0.652211	1.37628	0.136037	sign	ns
P00915	ENSG00000133742	CA1	Carbonic anhydrase 1	0.132119	-0.734946	-0.154907	-0.0242581	ns	ns
O75493	ENSG00000063180	CA11	Carbonic anhydrase-related protein 11	0.194671	0.266999	-1.02835	-0.110692	ns	ns
Q5VU97		CACHD1	VWFA and cache domain-containing protein 1	0.14402	-0.424993	-0.577272	0.00830926	ns	ns
P54289	ENSG00000153956	CACNA2D1	Voltage-dependent calcium channel subunit alpha-2/delta-1	0.24724	0.0688723	-0.677114	-0.266209	ns	ns
Q9BY67	ENSG00000182985	CADM1	Cell adhesion molecule 1	0.281038	0.265116	-0.822243	-0.330424	ns	ns
Q8N3J6	ENSG00000175161	CADM2	Cell adhesion molecule 2	0.253092	0.0585121	-0.0547289	-0.461237	ns	ns
Q8N126	ENSG00000162706	CADM3	Cell adhesion molecule 3	0.261979	-0.00266322	0.0319291	-0.489252	ns	ns
Q8NFZ8	ENSG00000105767	CADM4	Cell adhesion molecule 4	-0.271125	0.168736	0.917729	0.182371	ns	ns
P05937	ENSG00000104327	CALB1	Calbindin	-0.170293	-0.182898	0.556956	0.187794	ns	ns
P27797	ENSG00000179218	CALR	Calreticulin	-0.298035	0.460295	0.397137	0.319855	ns	ns
Q9NYX4	ENSG00000130643	CALY	Neuron-specific vesicular protein calcyon	0.303063	0.203463	-0.771629	-0.371601	sign	ns
Q9UQM7	ENSG00000070808	CAMK2A	Calcium/calmodulin-dependent protein kinase type II subunit alpha	0.228723	0.200461	-0.673192	-0.264143	ns	ns
Q13554	ENSG00000058404	CAMK2B	Calcium/calmodulin-dependent protein kinase type II subunit beta	-0.181725	0.219197	0.279262	0.198237	ns	ns
Q8WVQ1	ENSG00000171302	CANT1	Soluble calcium-activated nucleotidase 1	0.0623504	0.482375	-0.715197	-0.0123043	sign	ns
Q14444	ENSG00000135387	CAPRIN1	Caprin-1	-0.113536	-0.464395	0.759942	0.0885247	ns	ns
Q16568	ENSG00000164326	CARTPT	CART(1-39)	0.0158209	0.474504	-0.184833	-0.0842727	ns	ns
Q6UXS9	ENSG00000204403	CASP12	Inactive caspase-12	-0.186248	-0.410686	0.965056	0.147764	ns	ns
Q6UW01	ENSG00000139899	CBLN3	Cerebellin-3	0.042249	0.117368	-0.601994	0.0757558	ns	ns
Q9NTU7	ENSG00000054803	CBLN4	Cerebellin-4	0.188982	0.33332	-0.703907	-0.213069	ns	ns
Q3MJ40		CCDC144B	Coiled-coil domain-containing protein 144B	-0.148216	-0.180749	0.686466	0.107964	ns	ns
Q8IYE0	ENSG00000135205	CCDC146	Coiled-coil domain-containing protein 146	-0.127021	-0.335029	0.595318	0.132451	ns	ns
Q4G0X9	ENSG00000141519	CCDC40	Coiled-coil domain-containing protein 40	0.0165928	-0.102814	-0.400161	0.113618	ns	ns
P06307	ENSG00000187094	CCK	Cholecystokinin	0.28425	0.380078	-0.422148	-0.483167	ns	ns
Q16627	ENSG00000276409	CCL14	C-C motif chemokine 14	-0.226288	-0.93026	1.17198	0.280327	sign	ns
P08571	ENSG00000170458	CD14	Monocyte differentiation antigen CD14	-0.400853	-0.185187	-0.0925476	0.805873	ns	ns
Q86VB7	ENSG00000177575	CD163	Scavenger receptor cysteine-rich type 1 protein M130	-0.402413	0.0368657	0.569436	0.558324	ns	ns
P20273	ENSG00000012124	CD22	B-cell receptor CD22	-0.116368	-1.17977	0.521182	0.332268	ns	ns
Q9HCU0	ENSG00000174807	CD248	Endosialin	0.193794	0.0970149	-0.690866	-0.170666	ns	ns
P16070	ENSG00000026508	CD44	CD44 antigen	-0.438248	-0.0797366	0.338237	0.720589	sign	ns
P08174	ENSG00000196352	CD55	Complement decay-accelerating factor	-0.0329527	-0.0338767	-0.18383	0.123467	ns	ns
P13987	ENSG00000085063	CD59	CD59 glycoprotein	0.0640185	0.217161	-0.175949	-0.115254	ns	ns
O43866	ENSG00000073754	CD5L	CD5 antigen-like	-0.109024	-0.707126	0.452866	0.229014	ns	ns
P04233	ENSG00000019582	CD74	HLA class II histocompatibility antigen gamma chain	-0.209364	0.0471215	-0.018888	0.378505	ns	ns
P21926	ENSG00000010278	CD9	CD9 antigen	-0.0186989	-0.0185674	0.691871	-0.168948	ns	ns
Q8TCZ2	ENSG00000102181	CD99L2	CD99 antigen-like protein 2	0.153289	0.530935	-0.654287	-0.208628	ns	ns
Q99459	ENSG00000096401	CDC5L	Cell division cycle 5-like protein	-0.501468	-0.599704	0.66361	0.860206	sign	ns
Q9Y6N8	ENSG00000040731	CDH10	Cadherin-10	0.315224	-0.0596856	-0.308715	-0.47137	ns	ns
P55290	ENSG00000140945	CDH13	Cadherin-13	0.373308	0.14306	-0.809024	-0.475071	ns	ns
P55291	ENSG00000129910	CDH15	Cadherin-15	-0.0484997	-0.372134	-0.0195642	0.181617	ns	ns
P19022	ENSG00000170558	CDH2	Cadherin-2	0.193728	0.401924	-0.654034	-0.25274	ns	ns
P55283	ENSG00000179242	CDH4	Cadherin-4	0.332522	0.211051	-0.67693	-0.455789	ns	ns
P33151	ENSG00000179776	CDH5	Cadherin-5	-0.194708	-0.0573966	1.11778	0.0350246	ns	ns
P55285	ENSG00000113361	CDH6	Cadherin-6	0.00646751	-0.1095	0.365189	-0.0958638	ns	ns
Q96SZ6	ENSG00000101391	CDK5RAP1	CDK5 regulatory subunit-associated protein 1	-0.257425	-0.191744	0.87595	0.253901	ns	ns
Q9HCU4	ENSG00000143126	CELSR2	Cadherin EGF LAG seven-pass G-type receptor 2	0.360423	0.658268	-1.08655	-0.488407	sign	ns
O15078	ENSG00000198707	CEP290	Centrosomal protein of 290 kDa	0.228201	0.473194	-0.632494	-0.339032	sign	ns
P00751	ENSG00000243649	CFB	Complement factor B	-0.226176	-0.936459	1.38648	0.21722	sign	sign
P00746	ENSG00000197766	CFD	Complement factor D	-0.277247	-0.163962	0.704301	0.335254	ns	ns
P08603	ENSG00000000971	CFH	Complement factor H	-0.380537	-0.652351	1.46869	0.40926	sign	ns
Q03591	ENSG00000244414	CFHR1	Complement factor H-related protein 1	0.0751896	-0.272827	0.0995916	-0.104065	ns	ns
P36980	ENSG00000080910	CFHR2	Complement factor H-related protein 2	-0.151449	-0.342355	0.839546	0.105675	ns	ns
P05156	ENSG00000205403	CFI	Complement factor I	-0.225833	-0.857745	1.60191	0.133594	sign	sign
Q99674	ENSG00000138028	CGREF1	Cell growth regulator with EF hand domain protein 1	0.186025	0.546982	-0.456092	-0.331847	ns	ns
P10645	ENSG00000100604	CHGA	AL-11	0.246845	0.355218	-0.408746	-0.41281	ns	ns
P05060	ENSG00000089199	CHGB	CCB peptide	0.116609	0.522088	0.0413117	-0.347997	ns	ns
P36222	ENSG00000133048	CHI3L1	Chitinase-3-like protein 1	-0.499553	-0.302394	0.172682	0.934602	sign	ns
Q15782	ENSG00000064886	CHI3L2	Chitinase-3-like protein 2	-0.458833	0.124107	0.00595547	0.810449	ns	ns
O00533	ENSG00000134121	CHL1	Neural cell adhesion molecule L1-like protein	0.265673	0.384921	-0.653421	-0.380855	ns	ns
Q9H2X0	ENSG00000090539	CHRD	Chordin	-0.0646457	0.170899	0.474912	-0.0638329	ns	ns
Q9BU40	ENSG00000101938	CHRDL1	Chordin-like protein 1	0.055441	0.418328	-0.257284	-0.122066	ns	ns
O43529	ENSG00000115526	CHST10	Carbohydrate sulfotransferase 10	-0.213912	0.0588136	0.110322	0.345353	ns	ns
O75122	ENSG00000163539	CLASP2	cytoplasmic linker associated protein 2	-0.197595	-0.918893	1.14477	0.233236	sign	sign
P51795	ENSG00000171365	CLCN5	H(+)/Cl(-) exchange transporter 5	0.124367	0.257578	-0.666746	-0.0880845	ns	ns
Q9Y240	ENSG00000105472	CLEC11A	C-type lectin domain family 11 member A	0.233599	0.0342062	-0.661596	-0.237767	ns	ns
P05452	ENSG00000163815	CLEC3B	Tetranectin	-0.0708828	-0.583508	0.782656	0.031307	ns	ns
P30622	ENSG00000130779	CLIP1	CAP-Gly domain-containing linker protein 1	-0.180986	-0.239145	0.807867	0.145247	ns	ns
O75503	ENSG00000102805	CLN5	Ceroid-lipofuscinosis neuronal protein 5	-0.119258	-0.562008	0.361388	0.241358	ns	ns
O94985	ENSG00000171603	CLSTN1	Calsyntenin-1	0.130773	0.069983	-0.248712	-0.181466	ns	ns
Q9BQT9	ENSG00000139182	CLSTN3	Calsyntenin-3	0.172237	0.201348	0.0863973	-0.388668	ns	ns
P10909	ENSG00000120885	CLU	Clusterin	-0.0487302	-0.248895	0.357982	0.0400198	ns	ns
Q96KN2	ENSG00000150656	CNDP1	Beta-Ala-His dipeptidase	0.0650982	-0.30458	-0.0539128	-0.0321042	ns	ns
Q14028	ENSG00000070729	CNGB1	Cyclic nucleotide-gated cation channel beta-1	-0.171284	-0.362875	0.984401	0.103371	ns	ns
P26992	ENSG00000122756	CNTFR	Ciliary neurotrophic factor receptor subunit alpha	0.135549	-0.0268017	-0.351729	-0.136734	ns	ns
Q12860	ENSG00000018236	CNTN1	Contactin-1	0.0557776	-0.110871	0.0435093	-0.0894419	ns	ns
Q02246	ENSG00000184144	CNTN2	Contactin-2	0.156289	-0.278639	-0.171128	-0.170175	ns	ns
Q8IWV2	ENSG00000144619	CNTN4	Contactin-4	0.0486034	0.0240098	-0.415636	0.0299822	ns	ns
Q9UHC6	ENSG00000174469	CNTNAP2	Contactin-associated protein-like 2	0.311452	0.449947	-1.15259	-0.330206	sign	ns
Q9C0A0	ENSG00000152910	CNTNAP4	Contactin-associated protein-like 4	0.272852	0.55383	-0.840872	-0.377195	sign	ns
O43405	ENSG00000100473	COCH	Cochlin	0.0558106	0.129088	-0.34838	-0.0279257	ns	ns
P39060	ENSG00000182871	COL18A1	Collagen alpha-1(XVIII) chain	-0.352152	-0.42793	0.355693	0.638755	sign	ns
P02452	ENSG00000108821	COL1A1	Collagen alpha-1(I) chain	-0.149338	-0.645805	0.691295	0.217086	sign	ns
P08123	ENSG00000164692	COL1A2	Collagen alpha-2(I) chain	-0.229735	-0.368862	1.00236	0.206541	ns	ns
Q96A83	ENSG00000160963	COL26A1	Collagen alpha-1(XXVI) chain	-0.193512	-0.734539	1.33115	0.12682	sign	ns
P02461	ENSG00000168542	COL3A1	Collagen alpha-1(III) chain	-0.160619	-0.372528	0.649098	0.186663	ns	ns
P12109	ENSG00000142156	COL6A1	Collagen alpha-1(VI) chain	0.0175377	-0.00342682	-0.128147	0.00709108	ns	ns
P12111	ENSG00000163359	COL6A3	Collagen alpha-3(VI) chain	-0.199478	0.219489	0.127537	0.276235	ns	ns
Q5KU26	ENSG00000158270	COLEC12	Collectin-12	-0.15136	-0.0938147	0.543411	0.13636	ns	ns
P00450	ENSG00000047457	CP	Ceruloplasmin	-0.334255	-0.815656	1.41191	0.379549	sign	ns
Q96IY4	ENSG00000080618	CPB2	Carboxypeptidase B2	-0.246222	-0.760305	1.34957	0.223941	sign	ns
P16870	ENSG00000109472	CPE	Carboxypeptidase E	0.0683396	-0.0643448	-0.458093	0.0271525	ns	ns
P22792	ENSG00000178772	CPN2	Carboxypeptidase N subunit 2	-0.26895	-0.708851	1.30026	0.268395	sign	ns
Q9Y646	ENSG00000104324	CPQ	Carboxypeptidase Q	0.105927	-0.193475	-0.0583861	-0.13154	ns	ns
Q9H3G5	ENSG00000106066	CPVL	Probable serine carboxypeptidase CPVL	-0.0431206	0.0203375	0.728445	-0.144224	ns	ns
Q96HD1	ENSG00000163703	CRELD1	Cysteine-rich with EGF-like domain protein 1	-0.141497	0.0568908	0.543091	0.0832095	ns	ns
Q9UBG3	ENSG00000143536	CRNN	Cornulin	-0.0941722	-0.925667	0.15686	0.34158	ns	ns
P02741	ENSG00000132693	CRP	C-reactive protein	-0.15916	-0.628776	0.946966	0.154417	sign	sign
Q9NQ79	ENSG00000095713	CRTAC1	Cartilage acidic protein 1	0.0578718	0.182822	-0.00314445	-0.147813	ns	ns
P55060	ENSG00000124207	CSE1L	Exportin-2	-0.275534	-0.491151	0.817633	0.374458	sign	ns
P09603	ENSG00000184371	CSF1	Macrophage colony-stimulating factor 1	0.103189	0.340549	0.24306	-0.34156	ns	ns
P07333	ENSG00000182578	CSF1R	Macrophage colony-stimulating factor 1 receptor	-0.130659	-0.253681	0.152358	0.253027	ns	ns
O95196	ENSG00000114646	CSPG5	Chondroitin sulfate proteoglycan 5	0.0587867	0.287559	-0.444224	-0.0416054	ns	ns
P01037	ENSG00000170373	CST1	Cystatin-SN	-0.0220769	-0.658201	0.830728	-0.0551639	ns	ns
P01034	ENSG00000101439	CST3	Cystatin-C	0.196331	0.271364	-0.554444	-0.256926	ns	ns
Q15828	ENSG00000175315	CST6	Cystatin-M	-0.0476795	-0.212414	0.372476	0.0252329	ns	ns
Q8IX94	ENSG00000225932	CTAGE4	cTAGE family member 4	-0.296346	-0.55147	1.02639	0.364059	sign	ns
Q01459	ENSG00000117151	CTBS	Di-N-acetylchitobiase	-0.276036	-0.77103	1.01158	0.382498	sign	ns
P07858	ENSG00000164733	CTSB	Cathepsin B	-0.0651433	-0.216978	-0.0981205	0.199494	ns	ns
P53634	ENSG00000109861	CTSC	Dipeptidyl peptidase 1	-0.0836851	-0.0092393	0.445096	0.0220497	ns	ns
P07339	ENSG00000117984	CTSD	Cathepsin D	-0.15571	-0.279893	0.677109	0.147644	ns	ns
Q9UBX1	ENSG00000174080	CTSF	Cathepsin F	-0.366637	-0.67305	0.990739	0.53199	sign	ns
P09668	ENSG00000103811	CTSH	Cathepsin H	-0.299925	-0.476939	0.476166	0.518299	sign	ns
P07711	ENSG00000135047	CTSL	Cathepsin L1	0.0634413	-0.853145	0.829193	-0.166	sign	sign
Q9UBR2	ENSG00000101160	CTSZ	Cathepsin Z	-0.149045	-0.555562	0.283217	0.317916	ns	ns
Q13616	ENSG00000055130	CUL1	Cullin-1	-0.199261	0.00381696	0.41267	0.240621	ns	ns
O60888	ENSG00000112514	CUTA	Protein CutA	-0.0822678	-0.535089	0.0386073	0.264096	ns	ns
Q9H2A7	ENSG00000161921	CXCL16	C-X-C motif chemokine 16	-0.157757	0.185173	1.00565	-0.0556821	ns	ns
P99999	ENSG00000172115	CYCS	Cytochrome c	0.0612518	-0.459532	0.0833239	-0.030068	ns	ns
P19099	ENSG00000179142	CYP11B2	Cytochrome P450 11B2, mitochondrial	-0.258106	0.0242153	-0.0157872	0.472281	ns	ns
Q14118	ENSG00000173402	DAG1	Alpha-dystroglycan	-0.0908039	0.414424	0.305623	-0.021912	ns	ns
P07108	ENSG00000155368	DBI	Acyl-CoA-binding protein	-0.0877985	0.158147	0.42163	-0.00242624	ns	ns
P43146	ENSG00000187323	DCC	Netrin receptor DCC	0.194437	0.375808	-0.216786	-0.379121	ns	ns
P81605	ENSG00000161634	DCD	DCD-1	-0.360387	-0.286183	0.904173	0.456233	sign	ns
P07585	ENSG00000011465	DCN	Decorin	-0.155363	0.0961727	0.0525324	0.246633	ns	ns
Q8NHQ9	ENSG00000111364	DDX55	ATP-dependent RNA helicase DDX55	-0.0725209	0.012811	0.486222	-0.0159009	ns	ns
Q9UBP4	ENSG00000050165	DKK3	Dickkopf-related protein 3	0.169639	0.565816	-0.348633	-0.338439	ns	ns
Q8TE73	ENSG00000039139	DNAH5	Dynein heavy chain 5, axonemal	-0.0751888	-0.460404	0.882037	-0.0193374	ns	ns
Q8NFT8	ENSG00000187957	DNER	Delta and Notch-like epidermal growth factor-related receptor	-0.00166821	0.304932	-0.027036	-0.0599817	ns	ns
Q9UHL4	ENSG00000176978	DPP7	Dipeptidyl peptidase 2	-0.00740748	-0.211088	0.10943	0.0300053	ns	ns
Q07507	ENSG00000143196	DPT	Dermatopontin	-0.126455	0.208132	-0.148789	0.227906	ns	ns
Q02487	ENSG00000134755	DSC2	Desmocollin-2	-0.0844982	0.500585	-1.05139	0.353526	ns	ns
Q02413	ENSG00000134760	DSG1	Desmoglein-1	-0.137129	-0.167472	0.997221	-0.00868663	ns	ns
A0AVK6	ENSG00000129173	E2F8	Transcription factor E2F8	0.123575	0.380319	-0.0258599	-0.307537	ns	ns
Q16610	ENSG00000143369	ECM1	Extracellular matrix protein 1	0.00312312	-0.301425	0.782252	-0.170069	ns	ns
O94769	ENSG00000106823	ECM2	Extracellular matrix protein 2	-0.158124	0.148679	0.690441	0.0480704	ns	ns
Q12805	ENSG00000115380	EFEMP1	EGF-containing fibulin-like extracellular matrix protein 1	-0.0905374	-0.0689451	0.453817	0.0459273	ns	ns
O95967	ENSG00000172638	EFEMP2	EGF-containing fibulin-like extracellular matrix protein 2	-0.278197	0.0801127	0.333729	0.391217	ns	ns
P52799	ENSG00000125266	EFNB2	Ephrin-B2	0.0924084	-0.125567	-0.426999	-0.0120168	ns	ns
O94919	ENSG00000149218	ENDOD1	Endonuclease domain-containing 1 protein	0.0867625	0.195843	0.288874	-0.291423	ns	ns
P06733	ENSG00000074800	ENO1	Alpha-enolase	0.0595809	-0.189044	0.0269254	-0.0731989	ns	ns
P09104	ENSG00000111674	ENO2	Gamma-enolase	0.146559	0.193619	-0.424344	-0.186566	ns	ns
Q13822	ENSG00000136960	ENPP2	Ectonucleotide pyrophosphatase/phosphodiesterase family member 2	-0.287491	-0.13186	0.878523	0.294277	ns	ns
P11171	ENSG00000159023	EPB41	Protein 4.1	0.20958	0.500023	-0.664371	-0.301591	sign	ns
P54764	ENSG00000116106	EPHA4	Ephrin type-A receptor 4	0.356145	0.291182	-0.887201	-0.454714	ns	ns
P54756	ENSG00000145242	EPHA5	Ephrin type-A receptor 5	0.0366678	-0.0240308	0.0562008	-0.0784774	ns	ns
Q15375	ENSG00000135333	EPHA7	Ephrin type-A receptor 7	0.210494	-0.249835	-0.121397	-0.291192	ns	ns
Q96RT1	ENSG00000112851	ERBIN	Protein LAP2	-0.0909005	-0.207653	0.645355	0.0214967	ns	ns
Q9UBQ6	ENSG00000162694	EXTL2	Exostosin-like 2	0.263431	0.27513	-0.36985	-0.436199	ns	ns
P00742	ENSG00000126218	F10	Activated factor Xa heavy chain	-0.237509	-0.516238	1.04567	0.242188	ns	ns
P00748	ENSG00000131187	F12	Beta-factor XIIa part 1	-0.285375	-0.362299	1.20992	0.244747	ns	ns
P05160	ENSG00000143278	F13B	Coagulation factor XIII B chain	-0.0913983	-0.282833	0.743667	0.0104577	ns	ns
P00734	ENSG00000180210	F2	Activation peptide fragment 1	-0.273204	-0.774747	1.43872	0.250034	sign	ns
P12259	ENSG00000198734	F5	Coagulation factor V	-0.250848	-0.0825617	0.565768	0.309423	ns	ns
P00740	ENSG00000101981	F9	Coagulation factor IX	-0.460574	-0.256114	0.969821	0.6132	sign	ns
Q7Z5A9	ENSG00000183662	FAM19A1	Protein FAM19A1	0.30423	-0.718092	-0.186608	-0.334217	ns	ns
Q8N3H0	ENSG00000198673	FAM19A2	Protein FAM19A2	0.347892	0.476654	-0.989133	-0.452282	sign	ns
Q96MK3	ENSG00000108950	FAM20A	Protein FAM20A	-0.214346	-0.715677	0.356106	0.453127	sign	ns
Q92520	ENSG00000196937	FAM3C	Protein FAM3C	0.369978	0.216321	-0.344944	-0.625286	ns	ns
Q9NYQ8	ENSG00000086570	FAT2	Protocadherin Fat 2	0.0774503	0.18469	-0.18674	-0.129064	ns	ns
P23142	ENSG00000077942	FBLN1	Fibulin-1	-0.352536	-0.0406478	1.06924	0.335028	ns	ns
P98095	ENSG00000163520	FBLN2	Fibulin-2	-0.534706	-0.269357	-0.139594	1.08502	ns	ns
Q9UBX5	ENSG00000140092	FBLN5	Fibulin-5	-0.18834	0.12641	0.288764	0.229165	ns	ns
Q53RD9	ENSG00000144152	FBLN7	Fibulin-7	0.246551	0.328918	-0.730888	-0.309492	ns	ns
P35555	ENSG00000166147	FBN1	Fibrillin-1	-0.0562651	0.0907726	0.293901	-0.00619784	ns	ns
Q9Y6R7		FCGBP	IgGFc-binding protein	-0.18769	-0.550036	0.358658	0.364843	ns	ns
P08637	ENSG00000203747	FCGR3A	Low affinity immunoglobulin gamma Fc region receptor III-A	-0.372583	0.371008	0.617743	0.411178	ns	ns
Q9UGM5	ENSG00000090512	FETUB	Fetuin-B	-0.238737	-0.896387	0.986047	0.351027	sign	ns
P02671	ENSG00000171560	FGA	Fibrinogen alpha chain	-0.248214	-0.72765	1.5657	0.155135	sign	ns
P02675	ENSG00000171564	FGB	Fibrinogen beta chain	-0.264696	-0.825047	1.59558	0.199113	sign	ns
P11362	ENSG00000077782	FGFR1	Fibroblast growth factor receptor 1	-0.208113	-0.358088	0.330815	0.365849	ns	ns
P21802	ENSG00000066468	FGFR2	Fibroblast growth factor receptor 2	-0.0176884	0.0564093	-0.135312	0.0598602	ns	ns
P22607	ENSG00000068078	FGFR3	Fibroblast growth factor receptor 3	0.25907	0.472634	-0.927661	-0.306945	sign	ns
P02679	ENSG00000171557	FGG	Fibrinogen gamma chain	-0.242077	-0.795072	1.59508	0.1508	sign	ns
Q14314	ENSG00000127951	FGL2	Fibroleukin	-0.355825	-0.417203	0.346111	0.64586	ns	ns
P62942	ENSG00000088832	FKBP1A	Peptidyl-prolyl cis-trans isomerase FKBP1A	0.0469972	0.095586	0.322336	-0.205166	ns	ns
Q06828	ENSG00000122176	FMOD	Fibromodulin	-0.367214	0.0533339	0.636242	0.469908	ns	ns
P02751	ENSG00000115414	FN1	Anastellin	-0.103724	-0.388329	0.90337	0.00975932	ns	ns
Q5SYB0	ENSG00000070601	FRMPD1	FERM and PDZ domain-containing protein 1	-0.264139	0.0361833	0.135233	0.435242	ns	ns
Q5JV73	ENSG00000147234	FRMPD3	FERM and PDZ domain-containing protein 3	-0.037562	-0.226842	0.708802	-0.0908471	ns	ns
Q9P0K9	ENSG00000260230	FRRS1L	DOMON domain-containing protein FRRS1L	0.0712411	0.2228	-0.127618	-0.14431	ns	ns
Q92765	ENSG00000162998	FRZB	Secreted frizzled-related protein 3	-0.0260033	-0.00925468	-0.00592171	0.0516087	ns	ns
Q12841	ENSG00000163430	FSTL1	Follistatin-related protein 1	-0.257516	-0.923696	1.25161	0.31216	sign	sign
Q6MZW2	ENSG00000053108	FSTL4	Follistatin-related protein 4	0.325347	0.0380344	-0.678398	-0.401825	ns	ns
Q8N475	ENSG00000168843	FSTL5	Follistatin-related protein 5	0.193545	0.173445	-0.698832	-0.185654	ns	ns
P04066	ENSG00000179163	FUCA1	Tissue alpha-L-fucosidase	0.00270221	0.0446227	0.218606	-0.0809477	ns	ns
Q9BTY2	ENSG00000001036	FUCA2	Plasma alpha-L-fucosidase	-0.160417	0.0236976	0.680775	0.0843366	ns	ns
Q14376	ENSG00000117308	GALE	UDP-glucose 4-epimerase	-0.0749916	0.332523	0.270385	-0.0212196	ns	ns
Q86SR1	ENSG00000164574	GALNT10	Polypeptide N-acetylgalactosaminyltransferase 10	-0.0885337	-0.409933	0.186729	0.201944	ns	ns
Q86SF2	ENSG00000109586	GALNT7	N-acetylgalactosaminyltransferase 7	-0.127442	-0.260053	0.565819	0.124576	ns	ns
Q14697	ENSG00000089597	GANAB	Neutral alpha-glucosidase AB	0.13301	0.211948	-0.180936	-0.239025	ns	ns
P17677	ENSG00000172020	GAP43	Neuromodulin	0.24601	0.476577	-0.589244	-0.385447	ns	ns
P04406	ENSG00000111640	GAPDH	Glyceraldehyde-3-phosphate dehydrogenase	0.0609737	0.416313	0.507179	-0.361079	ns	ns
Q14393	ENSG00000183087	GAS6	Growth arrest-specific protein 6	-0.0508844	0.0496446	-0.0826316	0.106494	ns	ns
P02774	ENSG00000145321	GC	Vitamin D-binding protein	-0.253089	-0.966963	1.22988	0.320657	sign	sign
Q9Y2T3	ENSG00000119125	GDA	Guanine deaminase	0.122829	-0.0484875	0.0142702	-0.218154	ns	ns
O00451	ENSG00000168546	GFRA2	GDNF family receptor alpha-2	0.292881	0.255599	-0.483452	-0.451553	ns	ns
Q92820	ENSG00000137563	GGH	Gamma-glutamyl hydrolase	-0.00985145	-0.830222	0.161388	0.163363	ns	ns
Q9Y6H8	ENSG00000121743	GJA3	Gap junction alpha-3 protein	0.0491792	-0.252882	-0.231301	0.0382343	ns	ns
P17900	ENSG00000196743	GM2A	Ganglioside GM2 activator	0.112308	0.28864	-0.0720327	-0.251637	ns	ns
Q9UJJ9	ENSG00000090581	GNPTG	N-acetylglucosamine-1-phosphotransferase subunit gamma	-0.17217	-0.1371	0.665121	0.1481	ns	ns
O00461	ENSG00000173905	GOLIM4	Golgi integral membrane protein 4	0.117154	0.322298	-0.424346	-0.162681	ns	ns
Q8NBJ4	ENSG00000135052	GOLM1	Golgi membrane protein 1	0.221186	0.694565	-0.197234	-0.508403	ns	ns
P17174	ENSG00000120053	GOT1	Aspartate aminotransferase, cytoplasmic	0.0679399	0.231212	0.462374	-0.317218	ns	ns
P35052	ENSG00000063660	GPC1	Glypican-1	-0.106288	0.171795	0.0761669	0.131926	ns	ns
P80108	ENSG00000112293	GPLD1	Phosphatidylinositol-glycan-specific phospholipase D	-0.306221	-0.55557	0.547538	0.526776	ns	ns
Q5T848	ENSG00000151025	GPR158	Probable G-protein coupled receptor 158	0.0796684	0.162021	-0.203277	-0.122881	ns	ns
O15354	ENSG00000170775	GPR37	Probable G-protein coupled receptor 37	0.1672	0.309073	0.529719	-0.537567	ns	ns
O60883	ENSG00000170075	GPR37L1	Endothelin B receptor-like protein 2	0.148578	0.349146	-0.779294	-0.120072	ns	ns
P22352	ENSG00000211445	GPX3	Glutathione peroxidase 3	-0.3265	-0.046479	1.14999	0.264431	ns	ns
P48058	ENSG00000152578	GRIA4	Glutamate receptor 4	0.294244	0.0176452	-0.651058	-0.348247	ns	ns
P06396	ENSG00000148180	GSN	Gelsolin	-0.362514	-0.252426	1.01513	0.41897	ns	ns
P09211	ENSG00000084207	GSTP1	Glutathione S-transferase P	-0.192293	-0.0981236	0.392151	0.257788	ns	ns
Q14520	ENSG00000148702	HABP2	Hyaluronan-binding protein 2	-0.223934	-1.07102	1.13048	0.321306	sign	ns
P69905	ENSG00000206172	HBA1	Hemoglobin subunit alpha	-0.0615051	-0.181445	-0.318196	0.250555	ns	ns
P68871	ENSG00000244734	HBB	Hemoglobin subunit beta	-0.0459257	-0.303246	-0.38336	0.269962	ns	ns
P02042	ENSG00000223609	HBD	Hemoglobin subunit delta	0.0545329	0.138375	-0.405833	-0.0105147	ns	ns
Q96DB2	ENSG00000163517	HDAC11	Histone deacetylase 11	0.00870221	0.357693	-0.164744	-0.0499924	ns	ns
P06865	ENSG00000213614	HEXA	Beta-hexosaminidase subunit alpha	-0.0806693	-0.57135	-0.321356	0.377615	ns	ns
P07686	ENSG00000049860	HEXB	Beta-hexosaminidase subunit beta	-0.0647926	-0.565223	0.389404	0.133851	ns	ns
Q96KK5	ENSG00000274997	HIST1H2AH	Histone H2A type 1-H	-0.129597	-0.387164	0.334683	0.227527	ns	ns
O60814	ENSG00000197903	HIST1H2BK	Histone H2B type 1-K	-0.0889032	-0.465815	0.105342	0.240077	ns	ns
P62805	ENSG00000278637	HIST1H4A	Histone H4	-0.098362	-0.184749	-0.064562	0.242807	ns	ns
P22626	ENSG00000122566	HNRNPA2B1	Heterogeneous nuclear ribonucleoproteins A2/B1	0.227388	0.49623	-1.09884	-0.203011	ns	ns
P00738	ENSG00000257017	HP	Haptoglobin	-0.149809	-0.804682	1.18314	0.107468	sign	sign
P00739	ENSG00000261701	HPR	Haptoglobin-related protein	-0.153409	-0.892506	1.3245	0.0921516	sign	sign
P02790	ENSG00000110169	HPX	Hemopexin	-0.367249	-0.630596	1.56076	0.352202	sign	ns
P04196	ENSG00000113905	HRG	Histidine-rich glycoprotein	-0.331991	-0.904196	1.18138	0.465216	sign	ns
Q8IZP7	ENSG00000185352	HS6ST3	Heparan-sulfate 6-O-sulfotransferase 3	0.321883	0.288559	-0.952822	-0.371603	ns	ns
Q99714	ENSG00000072506	HSD17B10	3-hydroxyacyl-CoA dehydrogenase type-2	-0.236365	-0.527519	0.853863	0.300264	sign	ns
P11021	ENSG00000044574	HSPA5	78 kDa glucose-regulated protein	-0.106331	0.307374	-0.0411805	0.135573	ns	ns
P98160	ENSG00000142798	HSPG2	Basement membrane-specific heparan sulfate proteoglycan core protein	-0.379177	-0.0821019	0.856631	0.457325	ns	ns
Q92743	ENSG00000166033	HTRA1	Serine protease HTRA1	0.159808	0.198179	0.265322	-0.41882	ns	ns
P04806		HXK1	Hexokinase-1	-0.228986	-0.508771	1.06693	0.218443	sign	ns
Q9Y4L1	ENSG00000149428	HYOU1	Hypoxia up-regulated protein 1	0.165404	0.460135	-0.572595	-0.238827	ns	ns
O75144	ENSG00000160223	ICOSLG	ICOS ligand	-0.284414	-0.522593	1.049	0.328663	sign	ns
P22304	ENSG00000010404	IDS	Iduronate 2-sulfatase	0.399316	0.00221224	-0.8367	-0.481585	ns	ns
P01344	ENSG00000167244	IGF2	Insulin-like growth factor II	-0.343356	-0.397152	1.0339	0.411985	sign	ns
P35858	ENSG00000099769	IGFALS	Insulin-like growth factor-binding protein complex acid labile subunit	-0.123497	-0.878617	0.934252	0.151146	sign	sign
P18065	ENSG00000115457	IGFBP2	Insulin-like growth factor-binding protein 2	-0.127772	0.202765	0.533504	0.0268856	ns	ns
P22692	ENSG00000141753	IGFBP4	Insulin-like growth factor-binding protein 4	0.0306707	-0.352666	0.726284	-0.191826	ns	ns
P24593	ENSG00000115461	IGFBP5	Insulin-like growth factor-binding protein 5	-0.0780633	0.379331	0.666857	-0.145452	ns	ns
P24592	ENSG00000167779	IGFBP6	Insulin-like growth factor-binding protein 6	-0.314459	-0.194634	0.84672	0.367906	ns	ns
Q16270	ENSG00000163453	IGFBP7	Insulin-like growth factor-binding protein 7	-0.0402535	-0.251098	0.746902	-0.0916829	ns	ns
P01876	ENSG00000211895	IGHA1	Ig alpha-1 chain C region	-0.231384	-0.246882	0.909608	0.208927	ns	ns
P01877	ENSG00000211890	IGHA2	Ig alpha-2 chain C region	-0.263999	-0.389932	1.32069	0.178775	ns	ns
P01880	ENSG00000211898	IGHD	Ig delta chain C region	-0.125175	-1.15293	0.961449	0.21007	sign	ns
P01857	ENSG00000211896	IGHG1	Ig gamma-1 chain C region	-0.64114	-0.383693	0.384098	1.14972	sign	ns
P01859	ENSG00000211893	IGHG2	Ig gamma-2 chain C region	-0.398632	-0.303817	1.36305	0.3928	sign	ns
P01860		IGHG3	Ig gamma-3 chain C region	-0.29895	-0.443005	1.2301	0.282414	sign	ns
P01861	ENSG00000211892	IGHG4	Ig gamma-4 chain C region	-0.0761969	-0.319018	0.884314	-0.0511622	ns	ns
P01871	ENSG00000211899	IGHM	Ig mu chain C region	-0.524923	-0.0880187	0.489398	0.836076	sign	ns
P04220		IGHM	Ig mu heavy chain disease protein	-0.542374	-0.215482	0.508775	0.891998	sign	ns
P23083	ENSG00000211934	IGHV1-2	Ig heavy chain V-I region V35	-0.345914	-0.261527	0.873909	0.433026	sign	ns
P01743	ENSG00000211962	IGHV1-46	Ig heavy chain V-I region HG3	-0.443197	-0.61313	0.974852	0.663136	sign	ns
P01814	ENSG00000274576	IGHV2-70	Ig heavy chain V-II region OU	-0.306507	-0.391116	0.340372	0.551079	sign	ns
P01762	ENSG00000211941	IGHV3-11	Ig heavy chain V-III region TRO	-0.495524	-0.265965	1.03388	0.660355	sign	ns
P01766	ENSG00000211942	IGHV3-13	Ig heavy chain V-III region BRO	-0.584306	-0.280593	0.559495	0.968851	sign	ns
P01768	ENSG00000270550	IGHV3-30	Ig heavy chain V-III region CAM	-0.542549	-0.426768	1.01432	0.789957	sign	ns
P01772	ENSG00000211955	IGHV3-33	Ig heavy chain V-III region KOL	-0.42835	-0.680847	1.11576	0.609443	sign	ns
P01763	ENSG00000211964	IGHV3-48	Ig heavy chain V-III region WEA	-0.492983	-0.376846	0.681462	0.787294	sign	ns
P01767	ENSG00000211967	IGHV3-53	Ig heavy chain V-III region BUT	-0.534646	-0.0262715	1.08004	0.662303	ns	ns
P01780	ENSG00000211938	IGHV3-7	Ig heavy chain V-III region JON	-0.195363	0.255656	-0.148347	0.343016	ns	ns
P01781		IGHV3-7	Ig heavy chain V-III region GAL	-0.594799	-0.511319	0.514934	1.05529	sign	ns
P06331	ENSG00000211956	IGHV4-34	Ig heavy chain V-II region ARH-77	-0.609081	-0.321058	0.114835	1.15711	sign	ns
P01824	ENSG00000211959	IGHV4-39	Ig heavy chain V-II region WAH	-0.479681	-0.596233	0.408824	0.89589	sign	ns
P01834		IGKC	Ig kappa chain C region also; Immunoglobulin kappa constant	-0.65074	-0.451615	0.528527	1.13984	sign	ns
P01594	ENSG00000242076	IGKV1-33	Ig kappa chain V-I region AU	-0.298185	-0.558319	0.440177	0.544893	sign	ns
P01597	ENSG00000242371	IGKV1-39	Ig kappa chain V-I region DEE	-0.560988	-0.271476	0.281583	1.00735	sign	ns
P01602	ENSG00000243466	IGKV1-5	Ig kappa chain V-I region HK102	-0.588432	-0.438557	0.51286	1.02726	sign	ns
P01611	ENSG00000278857	IGKV1D-12	Ig kappa chain V-I region Wes	-0.621228	-0.265289	0.503512	1.04977	sign	ns
P06310	ENSG00000243238	IGKV2-30	Ig kappa chain V-II region RPMI 6410	-0.521893	-0.550885	0.578268	0.911864	sign	ns
P01615	ENSG00000242534	IGKV2D-28	Ig kappa chain V-II region FR	-0.443377	-0.573516	0.470827	0.80543	sign	ns
P04433	ENSG00000241351	IGKV3-11	Ig kappa chain V-III region VG	-0.636877	-0.27491	0.0868869	1.20569	sign	ns
P01624	ENSG00000244437	IGKV3-15	Ig kappa chain V-III region POM	-0.362174	-0.744731	0.594623	0.65937	sign	ns
P01619	ENSG00000239951	IGKV3-20	Ig kappa chain V-III region B6	-0.484106	-0.810819	0.61573	0.892	sign	ns
P15814	ENSG00000128322	IGLL1	Immunoglobulin lambda-like polypeptide 1	-0.328293	-0.151505	0.609397	0.454402	ns	ns
B9A064	ENSG00000254709	IGLL5	Immunoglobulin lambda-like polypeptide 5	-0.426983	-0.0494553	0.944006	0.511139	ns	ns
A6NGN9	ENSG00000142549	IGLON5	IgLON family member 5	0.140479	0.117689	-0.516021	-0.130199	ns	ns
P01701	ENSG00000211644	IGLV1-51	Ig lambda chain V-I region NEW	-0.165782	-0.273966	0.400896	0.247591	ns	ns
P01714	ENSG00000211663	IGLV3-19	Ig lambda chain V-III region SH	-0.46972	0.306975	1.02728	0.481342	ns	ns
P80748	ENSG00000211662	IGLV3-21	Ig lambda chain V-III region LOI	-0.385189	-0.397151	0.814547	0.554483	sign	ns
P01717	ENSG00000211659	IGLV3-25	Ig lambda chain V-IV region Hil	-0.411262	-0.392525	1.32405	0.448353	sign	ns
P04211	ENSG00000211652	IGLV7-43	Ig lambda chain V region 4A	-0.403244	-0.198236	0.880787	0.521299	sign	ns
P80419			Ig heavy chain V-III region GAR	-0.127421	-0.855478	0.598121	0.253781	sign	ns
P01622			Ig kappa chain V-III region Ti	-0.251124	-1.04383	0.154245	0.657679	sign	ns
P01620			Ig kappa chain V-III region SIE	-0.508636	-0.0157039	0.421444	0.80973	ns	ns
P04209			Ig lambda chain V-II region NIG-84	-0.486593	-0.154229	0.289344	0.841271	sign	ns
P01702			Ig lambda chain V-I region NIG-64	-0.376038	-0.365688	0.786471	0.538789	ns	ns
P04434			Ig kappa chain V-III region VH	-0.445626	-0.74962	0.618193	0.806435	sign	ns
P01610			Ig kappa chain V-I region WEA	-0.608201	-0.00780301	0.468555	0.97629	sign	ns
P01625			Ig kappa chain V-IV region Len	-0.593055	-0.603604	0.363539	1.11905	sign	ns
P01608			Ig kappa chain V-I region Roy	-0.520495	-0.062598	0.361428	0.860419	sign	ns
P01617			Ig kappa chain V-II region TEW	-0.513457	-0.560382	0.184458	1.01676	sign	ns
P01596			Ig kappa chain V-I region CAR	-0.506216	-0.321948	0.552426	0.837456	sign	ns
P01621			Ig kappa chain V-III region NG9	-0.560678	-0.365468	0.521531	0.956727	sign	ns
P01609			Ig kappa chain V-I region Scw	-0.514572	-0.327091	0.62844	0.831171	sign	ns
P01616			Ig kappa chain V-II region MIL	-0.350244	-0.559942	0.449596	0.637888	sign	ns
P04208			Ig lambda chain V-I region WAH	-0.445007	-0.432942	0.865757	0.657139	sign	ns
P01779			Ig heavy chain V-III region TUR	-0.445846	-0.519366	0.577502	0.765319	sign	ns
P01605			Ig kappa chain V-I region Lay	-0.355934	-0.723151	0.551079	0.655958	sign	ns
P01612			Ig kappa chain V-I region Mev	-0.437965	-0.458491	0.584406	0.734596	sign	ns
P04206			Ig kappa chain V-III region GOL	-0.529334	-0.428917	0.847826	0.816179	sign	ns
P01776			Ig heavy chain V-III region WAS	-0.264008	-0.422845	0.307414	0.490455	ns	ns
P01613			Ig kappa chain V-I region Ni	-0.418483	-0.694641	1.00208	0.628678	sign	ns
P01769			Ig heavy chain V-III region GA	-0.444296	-0.890463	1.03849	0.710771	sign	ns
P0CG05			Ig lambda-2 chain C regions	-0.514052	-0.211852	0.991828	0.694313	sign	ns
P01765			Ig heavy chain V-III region TIL	-0.440587	0.0120642	0.825069	0.557407	ns	ns
P01598			Ig kappa chain V-I region EU	-0.399607	0.114018	0.2696	0.625128	ns	ns
P01771			Ig heavy chain V-III region HIL	-0.322615	-0.476707	0.675303	0.500102	sign	ns
Q6WRI0	ENSG00000152580	IGSF10	Immunoglobulin superfamily member 10	-0.0371564	-0.0319534	0.475367	-0.0670342	ns	ns
Q96ID5	ENSG00000117154	IGSF21	Immunoglobulin superfamily member 21	0.0813665	0.437265	-0.919175	0.0245521	ns	ns
Q969P0	ENSG00000162729	IGSF8	Immunoglobulin superfamily member 8	0.410246	0.481323	-0.498077	-0.715003	sign	ns
Q9HB29	ENSG00000115598	IL1RL2	Interleukin-1 receptor-like 2	-0.179463	-0.442171	0.975821	0.139443	sign	ns
P40189	ENSG00000134352	IL6ST	Interleukin-6 receptor subunit beta	0.180372	0.18519	-0.413604	-0.249813	ns	ns
Q9NX62	ENSG00000104331	IMPAD1	Inositol monophosphatase 3	-0.249817	-0.617052	0.689986	0.394981	sign	ns
O95373	ENSG00000205339	IPO7	Importin-7	0.177132	-1.09487	-0.380322	0.0448251	ns	ns
O14498	ENSG00000129009	ISLR	Immunoglobulin superfamily containing leucine-rich repeat protein	-0.161338	-0.699217	1.07612	0.136101	sign	sign
P56199	ENSG00000213949	ITGA1	Integrin alpha-1	-0.316048	-0.447615	0.728095	0.465436	sign	ns
P26006	ENSG00000005884	ITGA3	Integrin alpha-3	0.016767	-0.982811	0.277478	0.11534	ns	ns
P19827	ENSG00000055957	ITIH1	Inter-alpha-trypsin inhibitor heavy chain H1	-0.232149	-0.864088	1.1982	0.267768	sign	ns
P19823	ENSG00000151655	ITIH2	Inter-alpha-trypsin inhibitor heavy chain H2	-0.223034	-0.893188	1.15612	0.270471	sign	sign
Q14624	ENSG00000055955	ITIH4	35 kDa inter-alpha-trypsin inhibitor heavy chain H4	-0.301381	-0.73893	1.35361	0.318865	sign	ns
Q86UX2		ITIH5	Inter-alpha-trypsin inhibitor heavy chain H5	-0.00548971	-0.333324	0.124008	0.0506379	ns	ns
Q9Y287	ENSG00000136156	ITM2B	BRI2 intracellular domain	-0.0533167	0.0445444	0.238543	0.0157907	ns	ns
P23458	ENSG00000162434	JAK1	Tyrosine-protein kinase JAK1	-0.202362	-0.33925	1.00772	0.147839	ns	ns
P57087	ENSG00000154721	JAM2	Junctional adhesion molecule B	0.121887	0.414643	0.228607	-0.388792	ns	ns
P01591	ENSG00000132465	JCHAIN	Immunoglobulin J chain	-0.487359	0.0018461	0.464453	0.753725	ns	ns
Q15046	ENSG00000065427	KARS	Lysine--tRNA ligase	-0.0607317	-0.00507806	-0.0726354	0.134317	ns	ns
Q8WVF5	ENSG00000180332	KCTD4	BTB/POZ domain-containing protein KCTD4	-0.0747589	-0.411849	0.675389	0.0305396	ns	ns
Q5VYK3	ENSG00000136813	KIAA0368	Proteasome-associated protein ECM29 homolog	-0.0707484	-0.108959	0.44279	0.0222923	ns	ns
P10721	ENSG00000157404	KIT	Mast/stem cell growth factor receptor Kit	0.200273	0.172309	-0.835832	-0.156623	ns	ns
O95198	ENSG00000109466	KLHL2	Kelch-like protein 2	0.0139235	-0.582223	0.134217	0.0700608	ns	ns
Q9UBX7	ENSG00000167757	KLK11	Kallikrein-11	-0.090095	0.0459822	0.191286	0.0970592	ns	ns
Q92876	ENSG00000167755	KLK6	Kallikrein-6	0.169885	0.18641	0.147032	-0.399061	ns	ns
P03952	ENSG00000164344	KLKB1	Plasma kallikrein	-0.268783	-0.831599	1.40244	0.266077	sign	sign
P01042	ENSG00000113889	KNG1	Bradykinin	-0.277851	-0.937234	1.33293	0.328202	sign	ns
Q5T749	ENSG00000203786	KPRP	Keratinocyte proline-rich protein	-0.227602	-0.311183	0.834395	0.23956	ns	ns
P04264	ENSG00000167768	KRT1	Keratin, type II cytoskeletal 1	-0.182031	-0.206606	0.619312	0.196139	ns	ns
P13645	ENSG00000186395	KRT10	Keratin, type I cytoskeletal 10	-0.200376	-0.218566	0.605076	0.236832	ns	ns
P13646	ENSG00000171401	KRT13	Keratin, type I cytoskeletal 13	-0.104561	-0.659717	0.467438	0.205397	sign	ns
P02533	ENSG00000186847	KRT14	Keratin, type I cytoskeletal 14	-0.178249	-0.0635128	0.700225	0.131543	ns	ns
P08779	ENSG00000186832	KRT16	Keratin, type I cytoskeletal 16	-0.154596	-0.25965	0.418581	0.218436	ns	ns
Q04695	ENSG00000128422	KRT17	Keratin, type I cytoskeletal 17	-0.12999	-0.393785	0.858212	0.0727344	ns	ns
P35908	ENSG00000172867	KRT2	Keratin, type II cytoskeletal 2 epidermal	-0.219657	-0.271966	0.571541	0.294701	ns	ns
Q15323	ENSG00000094796	KRT31	Keratin, type I cuticular Ha1	-0.0863903	-0.496356	-0.449043	0.408911	ns	ns
P19013	ENSG00000170477	KRT4	Keratin, type II cytoskeletal 4	-0.267254	-0.52369	0.699668	0.402259	ns	ns
P13647	ENSG00000186081	KRT5	Keratin, type II cytoskeletal 5	-0.297565	-0.313505	0.609169	0.435936	ns	ns
P02538	ENSG00000205420	KRT6A	Keratin, type II cytoskeletal 6A	-0.0975311	-0.110566	0.315922	0.109829	ns	ns
O95678	ENSG00000170454	KRT75	Keratin, type II cytoskeletal 75	-0.088823	-0.22517	0.152307	0.16969	ns	ns
Q8N1N4	ENSG00000170423	KRT78	Keratin, type II cytoskeletal 78	0.0182862	-0.534061	0.0244253	0.0837621	ns	ns
Q9NSB4	ENSG00000161850	KRT82	Keratin, type II cuticular Hb2	-0.0667631	-1.13757	0.637185	0.196676	sign	ns
P35527	ENSG00000171403	KRT9	Keratin, type I cytoskeletal 9	-0.181835	-0.313729	0.774173	0.174315	ns	ns
P32004	ENSG00000198910	L1CAM	Neural cell adhesion molecule L1	0.360898	0.458727	-0.998371	-0.469172	sign	ns
P24043	ENSG00000196569	LAMA2	Laminin subunit alpha-2	-0.115659	0.278512	0.555318	-0.0195405	ns	ns
P07942	ENSG00000091136	LAMB1	Laminin subunit beta-1	-0.048061	0.482649	-0.43317	0.105445	ns	ns
Q13751	ENSG00000196878	LAMB3	Laminin subunit beta-3	0.112256	-0.00497512	-0.425714	-0.0769284	ns	ns
P11047	ENSG00000135862	LAMC1	Laminin subunit gamma-1	-0.0555938	-0.392497	0.00441393	0.192181	ns	ns
P11279	ENSG00000185896	LAMP1	Lysosome-associated membrane glycoprotein 1	0.0253787	0.0303032	-0.637745	0.137725	ns	ns
P13473	ENSG00000005893	LAMP2	Lysosome-associated membrane glycoprotein 2	0.272363	0.237859	-0.591667	-0.377332	ns	ns
Q4G0J3	ENSG00000174720	LARP7	La-related protein 7	-0.265003	-0.514019	0.895661	0.337079	ns	ns
P18428	ENSG00000129988	LBP	Lipopolysaccharide-binding protein	-0.108191	-0.547173	0.744543	0.102661	sign	ns
P04180	ENSG00000213398	LCAT	Phosphatidylcholine-sterol acyltransferase	0.178677	0.197802	-0.633496	-0.18368	ns	ns
P00338	ENSG00000134333	LDHA	L-lactate dehydrogenase A chain	0.217263	0.551965	-0.620196	-0.341049	ns	ns
P07195	ENSG00000111716	LDHB	L-lactate dehydrogenase B chain	0.0405706	0.19968	0.0310874	-0.130298	ns	ns
Q86YD5	ENSG00000179241	LDLRAD3	Low-density lipoprotein receptor class A domain-containing protein 3	-0.149555	-0.295849	0.45942	0.20539	ns	ns
Q8NES3	ENSG00000106003	LFNG	Beta-1,3-N-acetylglucosaminyltransferase lunatic fringe	0.250937	0.0590078	-0.715798	-0.259081	ns	ns
P09382	ENSG00000100097	LGALS1	Galectin-1	-0.184756	-0.0112752	0.501007	0.191048	ns	ns
Q08380	ENSG00000108679	LGALS3BP	Galectin-3-binding protein	-0.366434	-0.874882	0.945353	0.59233	sign	ns
P58513		LINC00158	Putative uncharacterized protein encoded by LINC00158	-0.0508633	0.118171	0.173754	0.0135497	ns	ns
Q96FE5	ENSG00000169783	LINGO1	Leucine-rich repeat and immunoglobulin-like domain-containing nogo receptor-interacting protein 1	0.178919	-0.167383	-0.570529	-0.117804	ns	ns
P49257	ENSG00000074695	LMAN1	Protein ERGIC-53	0.0242499	-0.0582556	-0.344485	0.0724803	ns	ns
Q12907	ENSG00000169223	LMAN2	Vesicular integral-membrane protein VIP36	-0.272326	-0.216736	0.55675	0.382812	ns	ns
P08519	ENSG00000198670	LPA	Apolipoprotein(a)	-0.0518196	-0.176978	0.730256	-0.0827792	ns	ns
P02750	ENSG00000171236	LRG1	Leucine-rich alpha-2-glycoprotein	-0.214428	-0.6618	1.23179	0.178001	sign	ns
Q07954	ENSG00000123384	LRP1	Low-density lipoprotein receptor-related protein 1 515 kDa subunit	-0.241005	-0.378369	1.4532	0.0941697	sign	ns
Q8TF66	ENSG00000172061	LRRC15	Leucine-rich repeat-containing protein 15	-0.166928	-0.409077	0.138482	0.359941	ns	ns
Q9NT99	ENSG00000131409	LRRC4B	Leucine-rich repeat-containing protein 4B	0.22256	0.216571	-0.495751	-0.309835	ns	ns
Q13449	ENSG00000185565	LSAMP	Limbic system-associated membrane protein	0.23143	0.222733	-0.571083	-0.304935	ns	ns
Q14766	ENSG00000049323	LTBP1	Latent-transforming growth factor beta-binding protein 1	0.00638255	0.310845	0.534437	-0.244563	ns	ns
Q14767	ENSG00000119681	LTBP2	Latent-transforming growth factor beta-binding protein 2	-0.125583	-0.592174	0.616107	0.183578	sign	ns
Q8N2S1	ENSG00000090006	LTBP4	Latent-transforming growth factor beta-binding protein 4	-0.00952402	0.170637	-0.181215	0.0320098	ns	ns
P51884	ENSG00000139329	LUM	Lumican	-0.358406	-0.708284	1.20416	0.461096	sign	ns
O94772	ENSG00000176956	LY6H	Lymphocyte antigen 6H	0.20238	0.306929	-0.668062	-0.242229	ns	ns
O95711	ENSG00000112799	LY86	Lymphocyte antigen 86	-0.00593778	0.41156	-0.328889	0.013522	ns	ns
Q9BZG9	ENSG00000180155	LYNX1	Ly-6/neurotoxin-like protein 1	0.164652	0.362867	-0.293272	-0.298549	ns	ns
Q9Y5Y7	ENSG00000133800	LYVE1	Lymphatic vessel endothelial hyaluronic acid receptor 1	0.304146	0.109811	0.187462	-0.639463	ns	ns
P61626	ENSG00000090382	LYZ	Lysozyme C	-0.414744	-0.315472	1.02421	0.526711	sign	ns
P20916	ENSG00000105695	MAG	Myelin-associated glycoprotein	-0.145147	-0.0240056	-0.0235766	0.278777	ns	ns
P33908	ENSG00000111885	MAN1A1	Mannosyl-oligosaccharide 1,2-alpha-mannosidase IA	-0.17224	0.321901	0.0833522	0.215658	ns	ns
Q9NR34	ENSG00000117643	MAN1C1	Mannosyl-oligosaccharide 1,2-alpha-mannosidase IC	0.0512524	-0.0602457	-0.435565	0.050764	ns	ns
P49641	ENSG00000196547	MAN2A2	Alpha-mannosidase 2x	0.265431	0.0482305	-0.298008	-0.408476	ns	ns
Q9H8J5	ENSG00000111261	MANSC1	MANSC domain-containing protein 1	0.284723	0.245018	-0.727246	-0.360989	ns	ns
P48740	ENSG00000127241	MASP1	Mannan-binding lectin serine protease 1	-0.256338	0.0196129	-0.0363402	0.476278	ns	ns
O00187	ENSG00000009724	MASP2	Mannan-binding lectin serine protease 2	-0.237271	-0.47947	1.11825	0.211396	sign	ns
P02144	ENSG00000198125	MB	Myoglobin	0.136503	-0.330837	0.0532375	-0.189032	ns	ns
P43121	ENSG00000076706	MCAM	Cell surface glycoprotein MUC18	-0.00719784	0.316112	0.320497	-0.156713	ns	ns
Q8NI22	ENSG00000180398	MCFD2	Multiple coagulation factor deficiency protein 2	-0.163318	0.316259	1.0825	-0.0991268	ns	ns
P40925	ENSG00000014641	MDH1	Malate dehydrogenase, cytoplasmic	0.073191	-0.814459	0.615768	-0.128874	ns	ns
Q96KG7	ENSG00000145794	MEGF10	Multiple epidermal growth factor-like domains protein 10	0.316572	0.235335	-0.496038	-0.486481	sign	ns
Q7Z7M0	ENSG00000105429	MEGF8	Multiple epidermal growth factor-like domains protein 8	0.195766	-0.275253	-0.590584	-0.117503	ns	ns
Q9H1U4	ENSG00000106780	MEGF9	Multiple epidermal growth factor-like domains protein 9	0.0994848	-0.220777	0.0669285	-0.150953	ns	ns
Q641Q3	ENSG00000176845	METRNL	Meteorin-like protein	-0.0346863	0.0525658	0.197146	-0.0078178	ns	ns
P55001	ENSG00000117122	MFAP2	Microfibrillar-associated protein 2	-0.0225463	0.0661685	0.13877	-0.0157354	ns	ns
P55083	ENSG00000166482	MFAP4	Microfibril-associated glycoprotein 4	-0.176923	-0.577542	0.352946	0.353235	ns	ns
Q08431	ENSG00000140545	MFGE8	Lactadherin	-0.462978	-0.523265	0.958147	0.683445	sign	ns
P08493	ENSG00000111341	MGP	Matrix Gla protein	-0.229979	-0.25362	0.21382	0.41666	ns	ns
P14174	ENSG00000240972	MIF	Macrophage migration inhibitory factor	-0.131888	0.00770635	0.880151	-0.0240487	ns	ns
Q9UNW1	ENSG00000107789	MINPP1	Multiple inositol polyphosphate phosphatase 1	-0.101543	0.241587	0.430059	0.000774977	ns	ns
P50281	ENSG00000157227	MMP14	Matrix metalloproteinase-14	-0.0126127	0.0638548	0.0947409	-0.0201985	ns	ns
P51512	ENSG00000156103	MMP16	Matrix metalloproteinase-16	-0.341337	-0.525034	0.674812	0.545849	sign	ns
P08253	ENSG00000087245	MMP2	72 kDa type IV collagenase	-0.19224	-0.427778	0.550416	0.287131	sign	ns
Q9H8L6	ENSG00000173269	MMRN2	Multimerin-2	0.130597	0.270994	0.438401	-0.434181	ns	ns
Q16653	ENSG00000204655	MOG	Myelin-oligodendrocyte glycoprotein	-0.0580841	0.467946	0.133723	-0.0428169	ns	ns
P22897	ENSG00000260314	MRC1	Macrophage mannose receptor 1	-0.0293798	-0.143243	-0.116178	0.12214	ns	ns
Q9UBG0	ENSG00000011028	MRC2	C-type mannose receptor 2	0.155771	-0.574561	-0.424494	-0.0241671	ns	ns
P26038	ENSG00000147065	MSN	Moesin	0.0185033	0.0830006	-0.518517	0.102265	ns	ns
Q9Y3D2	ENSG00000148450	MSRB2	Methionine-R-sulfoxide reductase B2, mitochondrial	-0.148565	-0.25378	0.450009	0.196581	ns	ns
P26927		MST1	Hepatocyte growth factor-like protein	-0.0339087	-0.169861	0.740255	-0.120276	ns	ns
Q7Z5P9		MUC19	Mucin-19	-0.288338	-0.719121	0.782557	0.461648	sign	ns
Q9HC84	ENSG00000117983	MUC5B	Mucin-5B	-0.184576	-0.602883	0.287468	0.392821	ns	ns
P84157	ENSG00000182534	MXRA7	Matrix-remodeling-associated protein 7	0.0614952	0.389583	0.344887	-0.30711	ns	ns
Q8IZF0	ENSG00000102452	NALCN	Sodium leak channel non-selective protein	-0.194118	-0.385977	0.724392	0.228627	ns	ns
A2RRP1	ENSG00000151779	NBAS	Neuroblastoma-amplified sequence	-0.133202	-0.362746	1.08759	0.002567	ns	ns
P41271	ENSG00000158747	NBL1	Neuroblastoma suppressor of tumorigenicity 1	0.153703	0.244701	-0.205646	-0.277193	ns	ns
P13591	ENSG00000149294	NCAM1	Neural cell adhesion molecule 1	0.131696	0.231737	0.0502049	-0.310577	ns	ns
O15394	ENSG00000154654	NCAM2	Neural cell adhesion molecule 2	0.113501	-0.271	0.408887	-0.267518	ns	ns
O14594	ENSG00000130287	NCAN	Neurocan core protein	0.265527	0.167098	-0.709981	-0.312795	ns	ns
Q9UN36	ENSG00000165795	NDRG2	Protein NDRG2	-0.131929	-0.0615665	-0.405298	0.377825	ns	ns
Q15223	ENSG00000110400	NECTIN1	Poliovirus receptor-related protein 1	0.0955937	0.134388	-0.228567	-0.138042	ns	ns
Q7Z3B1	ENSG00000172260	NEGR1	Neuronal growth regulator 1	0.316711	-0.202082	-0.786176	-0.297632	ns	ns
Q99435	ENSG00000184613	NELL2	Protein kinase C-binding protein NELL2	0.315278	0.400165	-0.839003	-0.41968	ns	ns
Q9UMX5	ENSG00000117691	NENF	Neudesin	-0.172824	0.118387	0.263067	0.210301	ns	ns
Q92859	ENSG00000067141	NEO1	Neogenin	-0.207438	-0.540712	0.994992	0.207972	ns	ns
O94856	ENSG00000163531	NFASC	Neurofascin	0.348839	0.209474	-0.908455	-0.415879	ns	ns
Q9UMS0	ENSG00000169599	NFU1	NFU1 iron-sulfur cluster scaffold homolog, mitochondrial	-0.119586	0.370408	0.574251	-0.039462	ns	ns
P14543	ENSG00000116962	NID1	Nidogen-1	-0.298893	0.261094	0.443098	0.354119	ns	ns
Q14112	ENSG00000087303	NID2	Nidogen-2	-0.220078	-0.0619252	1.19118	0.0605713	ns	ns
Q6KC79	ENSG00000164190	NIPBL	Nipped-B-like protein	-0.223705	-0.190389	0.798661	0.214951	ns	ns
P48745	ENSG00000136999	NOV	Protein NOV homolog	-0.133246	0.247463	0.445339	0.0529416	ns	ns
P61916	ENSG00000119655	NPC2	Epididymal secretory protein E1	-0.355191	0.107266	0.420092	0.500126	ns	ns
Q9NQX5	ENSG00000107281	NPDC1	Neural proliferation differentiation and control protein 1	0.37316	0.210905	-0.568325	-0.56284	sign	ns
P23582	ENSG00000163273	NPPC	CNP-22	0.258216	0.293877	-0.722907	-0.325096	ns	ns
Q9Y639	ENSG00000156642	NPTN	Neuroplastin	-0.00536263	0.151519	0.598466	-0.205063	ns	ns
Q15818	ENSG00000171246	NPTX1	Neuronal pentraxin-1	0.409531	0.364759	-0.702675	-0.625115	sign	ns
P47972	ENSG00000106236	NPTX2	Neuronal pentraxin-2	0.351343	0.283674	-0.840823	-0.458073	sign	ns
O95502	ENSG00000221890	NPTXR	Neuronal pentraxin receptor	0.189873	0.0345276	-0.453034	-0.220247	ns	ns
P01303	ENSG00000122585	NPY	C-flanking peptide of NPY	0.101775	0.225079	0.099871	-0.269066	ns	ns
Q92823	ENSG00000091129	NRCAM	Neuronal cell adhesion molecule	0.327493	0.288284	-0.791233	-0.430301	ns	ns
P56975	ENSG00000185737	NRG3	Neuregulin-3	0.244488	0.61987	-0.928369	-0.314354	sign	ns
Q9NPD7	ENSG00000124785	NRN1	Neuritin	0.219552	0.32916	0.155398	-0.525934	ns	ns
Q9ULB1	ENSG00000179915	NRXN1	Neurexin-1	0.408959	0.344552	-0.865323	-0.570556	sign	ns
Q9P2S2	ENSG00000110076	NRXN2	Neurexin-2	0.476605	0.196209	-1.09226	-0.59188	sign	ns
Q9HDB5	ENSG00000021645	NRXN3	Neurexin-3-beta	0.178197	0.211919	-0.345064	-0.272624	ns	ns
Q9Y4C0	ENSG00000021645	NRXN3	Neurexin-3	0.165713	-0.0244058	-0.245396	-0.224493	ns	ns
Q96L73	ENSG00000165671	NSD1	Histone-lysine N-methyltransferase, H3 lysine-36 and H4 lysine-20 specific	-0.0434951	-0.443327	0.243396	0.110165	ns	ns
Q9P121	ENSG00000182667	NTM	Neurotrimin	0.214113	0.328332	-0.785077	-0.233629	ns	ns
Q9Y2I2	ENSG00000162631	NTNG1	Netrin-G1	-0.183836	-0.252769	0.459289	0.258226	ns	ns
Q16620	ENSG00000148053	NTRK2	BDNF/NT-3 growth factors receptor	0.137657	0.200272	-0.675859	-0.0963445	ns	ns
Q16288	ENSG00000140538	NTRK3	NT-3 growth factor receptor	-0.109788	0.487618	0.262283	0.00881501	ns	ns
Q02818	ENSG00000104805	NUCB1	Nucleobindin-1	-0.263047	0.0100863	0.597648	0.300606	ns	ns
P50583	ENSG00000164978	NUDT2	Bis(5'-nucleosyl)-tetraphosphatase [asymmetrical]	-0.156667	0.106567	0.661936	0.0637762	ns	ns
P61970	ENSG00000102898	NUTF2	Nuclear transport factor 2	0.131133	0.176277	-0.310535	-0.188382	ns	ns
Q86UD1	ENSG00000184232	OAF	Out at first protein homolog	-0.362993	-0.295707	0.775409	0.501863	ns	ns
Q5VST9	ENSG00000154358	OBSCN	Obscurin	-0.22806	-0.446779	0.627446	0.334125	ns	ns
P20774	ENSG00000106809	OGN	Mimecan	-0.30138	0.0888548	0.351494	0.426349	ns	ns
Q99784	ENSG00000130558	OLFM1	Noelin	0.450801	0.49654	-0.57818	-0.768874	sign	ns
Q9NRN5	ENSG00000116774	OLFML3	Olfactomedin-like protein 3	-0.0534622	0.368914	-1.18156	0.366404	ns	ns
Q99983	ENSG00000127083	OMD	Osteomodulin	-0.446258	0.0861828	0.0406618	0.785832	sign	ns
P23515	ENSG00000126861	OMG	Oligodendrocyte-myelin glycoprotein	0.379563	0.0931341	-1.10038	-0.387481	ns	ns
Q14982	ENSG00000183715	OPCML	Opioid-binding protein/cell adhesion molecule	0.288489	0.182975	-0.405742	-0.449868	ns	ns
P02763	ENSG00000229314	ORM1	Alpha-1-acid glycoprotein 1	-0.195388	-0.854224	1.40119	0.137173	sign	ns
P19652	ENSG00000228278	ORM2	Alpha-1-acid glycoprotein 2	-0.237309	-0.907434	1.31479	0.252365	sign	ns
Q8IYS5	ENSG00000170909	OSCAR	Osteoclast-associated immunoglobulin-like receptor	-0.0819272	0.448986	-0.616999	0.230536	ns	ns
O96013	ENSG00000130669	PAK4	Serine/threonine-protein kinase PAK 4	-0.122688	-0.521175	0.166286	0.296651	ns	ns
P19021	ENSG00000145730	PAM	Peptidyl-alpha-hydroxyglycine alpha-amidating lyase	0.0226841	-0.354332	0.651007	-0.154212	ns	ns
O95428	ENSG00000100767	PAPLN	Papilin	-0.0294631	0.356622	0.217517	-0.0944512	ns	ns
Q99497	ENSG00000116288	PARK7	Protein DJ-1	0.0673535	0.565008	-0.34178	-0.152783	ns	ns
Q8NI35	ENSG00000132849	PATJ	InaD-like protein	-0.278576	-0.369915	0.830531	0.347876	sign	ns
Q08174	ENSG00000156453	PCDH1	Protocadherin-1	-0.186182	-1.22481	0.896131	0.358284	sign	ns
O60245	ENSG00000169851	PCDH7	Protocadherin-7	0.231784	0.644636	-0.641266	-0.382973	sign	ns
Q9HC56	ENSG00000184226	PCDH9	Protocadherin-9	0.0440603	-0.164834	-0.0470071	-0.0282138	ns	ns
Q9Y5I4	ENSG00000243232	PCDHAC2	Protocadherin alpha-C2	0.262418	0.389376	-0.911094	-0.298625	sign	ns
Q9Y5F6	ENSG00000240764	PCDHGC5	Protocadherin gamma-C5	-0.151027	-0.65358	0.38582	0.313639	sign	ns
P22061	ENSG00000120265	PCMT1	Protein-L-isoaspartate(D-aspartate) O-methyltransferase	-0.0268873	0.506218	0.178824	-0.122471	ns	ns
Q15113	ENSG00000106333	PCOLCE	Procollagen C-endopeptidase enhancer 1	-0.146551	-0.53097	0.500569	0.2424	ns	ns
P29120	ENSG00000175426	PCSK1	Neuroendocrine convertase 1	0.181654	-0.0363809	-0.406241	-0.202671	ns	ns
Q9UHG2	ENSG00000102109	PCSK1N	Big LEN	0.342351	0.41932	-0.346609	-0.621502	sign	ns
P04085	ENSG00000197461	PDGFA	Platelet-derived growth factor subunit A	-0.0657116	0.0966924	0.404288	-0.0233765	ns	ns
P09619	ENSG00000113721	PDGFRB	Platelet-derived growth factor receptor beta	-0.122695	-0.157807	-0.104599	0.293143	ns	ns
P30101	ENSG00000167004	PDIA3	Protein disulfide-isomerase A3	0.0625154	0.124289	-0.428077	-0.0151892	ns	ns
P30086	ENSG00000089220	PEBP1	Hippocampal cholinergic neurostimulating peptide	-0.00579255	-0.117348	0.517944	-0.117382	ns	ns
Q96S96	ENSG00000134020	PEBP4	Phosphatidylethanolamine-binding protein 4	-0.118544	-0.364405	0.209007	0.239656	ns	ns
P01210	ENSG00000181195	PENK	Leu-enkephalin	0.204893	0.108842	-0.00794515	-0.398649	ns	ns
P07737	ENSG00000108518	PFN1	Profilin-1	-0.102505	0.0601115	0.221827	0.107352	ns	ns
P15259	ENSG00000164708	PGAM2	Phosphoglycerate mutase 2	0.157503	0.376394	-0.164359	-0.327273	ns	ns
P00558	ENSG00000102144	PGK1	Phosphoglycerate kinase 1	-0.199901	0.406766	0.368025	0.161165	ns	ns
Q96PD5	ENSG00000161031	PGLYRP2	N-acetylmuramoyl-L-alanine amidase	-0.299609	-0.493302	1.17566	0.311689	sign	ns
Q6UXB8	ENSG00000164530	PI16	Peptidase inhibitor 16	-0.351109	-0.283673	0.82875	0.461265	sign	ns
P01833	ENSG00000162896	PIGR	Polymeric immunoglobulin receptor	-0.223215	-0.19992	0.7322	0.236215	ns	ns
Q96FE7	ENSG00000100100	PIK3IP1	Phosphoinositide-3-kinase-interacting protein 1	0.0523926	0.240205	0.122857	-0.188958	ns	ns
P12273	ENSG00000159763	PIP	Prolactin-inducible protein	-0.0996657	-0.271125	0.649987	0.0509869	ns	ns
Q9NZM6	ENSG00000078795	PKD2L2	Polycystic kidney disease 2-like 2 protein	0.171089	0.596844	-0.44947	-0.318086	ns	ns
P14618	ENSG00000067225	PKM	Pyruvate kinase PKM	-0.0314939	0.36168	0.390869	-0.143914	ns	ns
Q15111	ENSG00000115896	PLCL1	Inactive phospholipase C-like protein 1	-0.197003	-0.267128	0.578921	0.249826	ns	ns
Q8IV08	ENSG00000105223	PLD3	Phospholipase D3	0.360365	0.112452	-1.45477	-0.250476	ns	ns
Q15149	ENSG00000178209	PLEC	Plectin	-0.627619	-0.0970529	0.317053	1.07816	sign	ns
P00747	ENSG00000122194	PLG	Activation peptide	-0.305038	-0.921132	1.31719	0.37901	sign	ns
P55058	ENSG00000100979	PLTP	Phospholipid transfer protein	-0.302794	-0.425728	0.508713	0.501844	ns	ns
Q8IUK5	ENSG00000161381	PLXDC1	Plexin domain-containing protein 1	-0.00437229	-0.0696725	-0.251454	0.0997089	ns	ns
Q6UX71	ENSG00000120594	PLXDC2	Plexin domain-containing protein 2	-0.28135	0.536048	-0.17739	0.443947	ns	ns
O15031	ENSG00000196576	PLXNB2	Plexin-B2	-0.240171	-0.707771	0.770266	0.37438	sign	ns
Q9NZ53	ENSG00000114631	PODXL2	Podocalyxin-like protein 2	0.0790336	0.546254	-0.301411	-0.181931	ns	ns
Q8WZA1	ENSG00000085998	POMGNT1	Protein O-linked-mannose beta-1,2-N-acetylglucosaminyltransferase 1	0.312428	0.486117	-0.560185	-0.518157	sign	ns
P27169	ENSG00000005421	PON1	Serum paraoxonase/arylesterase 1	-0.0761892	-0.910446	0.601593	0.17164	sign	ns
P62937	ENSG00000196262	PPIA	Peptidyl-prolyl cis-trans isomerase A	-0.205708	-0.557671	0.76903	0.276546	sign	ns
P23284	ENSG00000166794	PPIB	Peptidyl-prolyl cis-trans isomerase B	-0.0796902	-0.541942	0.449574	0.13768	ns	ns
Q6NUP7	ENSG00000119698	PPP4R4	Serine/threonine-protein phosphatase 4 regulatory subunit 4	-0.226797	-0.406848	0.786988	0.27463	sign	ns
Q96QH2	ENSG00000133246	PRAM1	PML-RARA-regulated adapter molecule 1	-0.181172	-0.509962	0.530397	0.292022	ns	ns
P42785	ENSG00000137509	PRCP	Lysosomal Pro-X carboxypeptidase	0.0913431	-0.343151	0.268007	-0.167796	ns	ns
Q06830	ENSG00000117450	PRDX1	Peroxiredoxin-1	0.0247391	0.202717	-0.341515	0.00979882	ns	ns
P32119	ENSG00000167815	PRDX2	Peroxiredoxin-2	0.205391	0.470343	-0.712947	-0.272412	sign	ns
P51888	ENSG00000188783	PRELP	Prolargin	-0.150447	0.656651	0.108366	0.090091	ns	ns
Q92954	ENSG00000116690	PRG4	Proteoglycan 4	-0.109195	-0.336647	0.428368	0.150232	ns	ns
P14314	ENSG00000130175	PRKCSH	Glucosidase 2 subunit beta	0.036196	0.295593	-0.346818	-0.0312858	ns	ns
P04156	ENSG00000171867	PRNP	Major prion protein	0.262562	0.147392	-0.456952	-0.378669	ns	ns
P04070	ENSG00000115718	PROC	Activation peptide	0.146892	0.13549	-0.372787	-0.189079	ns	ns
Q9UNN8	ENSG00000101000	PROCR	Endothelial protein C receptor	0.0308735	0.200837	-0.173748	-0.051339	ns	ns
P07225	ENSG00000184500	PROS1	Vitamin K-dependent protein S	-0.32904	-0.249073	1.23392	0.29118	sign	ns
O94906	ENSG00000101161	PRPF6	Pre-mRNA-processing factor 6	-0.530269	-0.154637	0.414106	0.88401	sign	ns
Q7Z6L0	ENSG00000167371	PRRT2	Proline-rich transmembrane protein 2	0.238702	-0.193703	-0.31816	-0.296974	ns	ns
Q5FWE3	ENSG00000163704	PRRT3	Proline-rich transmembrane protein 3	-0.130459	-0.383648	0.152947	0.282808	ns	ns
P24158	ENSG00000196415	PRTN3	Myeloblastin	0.0828262	0.0804186	0.423273	-0.297594	ns	ns
P07602	ENSG00000197746	PSAP	Proactivator polypeptide	0.252084	0.336979	-0.650237	-0.345711	ns	ns
P41222	ENSG00000107317	PTGDS	Prostaglandin-H2 D-isomerase	-0.216175	-0.470244	0.769706	0.275133	sign	ns
P21246	ENSG00000105894	PTN	Pleiotrophin	0.0279458	0.0515555	-0.0370214	-0.0521572	ns	ns
Q05209	ENSG00000127947	PTPN12	Tyrosine-protein phosphatase non-receptor type 12	-0.220396	-0.713684	0.952035	0.284976	sign	ns
P23468	ENSG00000153707	PTPRD	Receptor-type tyrosine-protein phosphatase delta	0.353005	0.631719	-0.559969	-0.626587	sign	ns
P10586	ENSG00000142949	PTPRF	Receptor-type tyrosine-protein phosphatase F	0.20265	0.418663	-0.61567	-0.284511	ns	ns
P23470	ENSG00000144724	PTPRG	Receptor-type tyrosine-protein phosphatase gamma	0.181524	0.381259	-0.493218	-0.273788	ns	ns
Q16849	ENSG00000054356	PTPRN	Receptor-type tyrosine-protein phosphatase-like N	0.0885156	0.169598	-0.398329	-0.0823529	ns	ns
Q92932	ENSG00000155093	PTPRN2	Receptor-type tyrosine-protein phosphatase N2	0.389347	0.428336	-0.839601	-0.561867	sign	ns
Q13332	ENSG00000105426	PTPRS	Receptor-type tyrosine-protein phosphatase S	0.253443	0.205865	0.0282911	-0.521168	ns	ns
P23471	ENSG00000106278	PTPRZ1	Receptor-type tyrosine-protein phosphatase zeta	-0.185071	-0.233029	0.342061	0.291051	ns	ns
P15151	ENSG00000073008	PVR	Poliovirus receptor	0.157362	0.512165	0.0725775	-0.429776	ns	ns
P09417	ENSG00000151552	QDPR	Dihydropteridine reductase	0.0122029	0.0371389	0.321003	-0.127339	ns	ns
Q16769	ENSG00000115828	QPCT	Glutaminyl-peptide cyclotransferase	-0.0299051	-0.398128	-0.472746	0.289546	ns	ns
O00391	ENSG00000116260	QSOX1	Sulfhydryl oxidase 1	-0.163645	-0.039081	0.467411	0.168911	ns	ns
Q6WKZ4	ENSG00000156675	RAB11FIP1	Rab11 family-interacting protein 1	-0.0182785	0.374585	-0.14136	-0.0114845	ns	ns
Q99969	ENSG00000106538	RARRES2	Retinoic acid receptor responder protein 2	0.00931556	-0.184516	0.548025	-0.138432	ns	ns
P10745	ENSG00000265203	RBP3	Retinol-binding protein 3	-0.301259	-0.60244	0.709801	0.479936	sign	ns
P02753	ENSG00000138207	RBP4	Plasma retinol-binding protein(1-176)	-0.166376	-0.667559	1.45097	0.0254948	sign	ns
P78509	ENSG00000189056	RELN	Reelin	0.27966	-0.26513	-0.556564	-0.283876	ns	ns
Q969Z4	ENSG00000054967	RELT	Tumor necrosis factor receptor superfamily member 19L	0.155402	0.121405	-0.445047	-0.179717	ns	ns
Q9UBZ9	ENSG00000135945	REV1	DNA repair protein REV1	-0.161748	-0.911423	0.553181	0.343249	ns	ns
Q8WZ73	ENSG00000092871	RFFL	E3 ubiquitin-protein ligase rififylin	-0.0509531	-0.0122756	0.419593	-0.0295997	ns	ns
Q96B86	ENSG00000182175	RGMA	Repulsive guidance molecule A	0.250003	0.361667	-0.487948	-0.396343	ns	ns
Q6NW40	ENSG00000174136	RGMB	RGM domain family member B	0.220201	0.0662349	-1.24401	-0.0459533	ns	ns
P07998	ENSG00000129538	RNASE1	Ribonuclease pancreatic	-0.0284264	-0.487462	0.544728	0.00243793	ns	ns
P34096	ENSG00000258818	RNASE4	Ribonuclease 4	-0.214918	0.277451	0.421469	0.202838	ns	ns
O00584	ENSG00000026297	RNASET2	Ribonuclease T2	-0.289822	0.0146324	0.148438	0.483395	ns	ns
Q63HN8	ENSG00000173821	RNF213	E3 ubiquitin-protein ligase RNF213	0.0513732	0.223539	-0.407992	-0.0239456	ns	ns
Q9Y6N7	ENSG00000169855	ROBO1	Roundabout homolog 1	0.247717	0.320729	-1.30071	-0.13877	ns	ns
Q9HCK4	ENSG00000185008	ROBO2	Roundabout homolog 2	-0.275336	-0.611259	1.03953	0.335549	sign	ns
Q96KN7	ENSG00000092200	RPGRIP1	X-linked retinitis pigmentosa GTPase regulator-interacting protein 1	-0.26106	-0.607964	0.825623	0.372782	sign	ns
Q9BSG5	ENSG00000132026	RTBDN	Retbindin	0.138653	0.0233254	0.0457906	-0.273377	ns	ns
Q9BZR6	ENSG00000040608	RTN4R	Reticulon-4 receptor	0.292018	-0.00759252	-1.23218	-0.163941	ns	ns
Q86UN3	ENSG00000186907	RTN4RL2	Reticulon-4 receptor-like 2	0.455664	-0.0232386	-0.629173	-0.64121	ns	ns
P06702	ENSG00000163220	S100A9	Protein S100-A9	-0.104868	-0.558249	0.496446	0.173582	ns	ns
P0DJI8	ENSG00000173432	SAA1	Amyloid protein A	-0.0104234	0.0913392	0.734834	-0.222653	ns	ns
P35542	ENSG00000148965	SAA4	Serum amyloid A-4 protein	-0.115487	-0.714113	1.14594	0.0345708	sign	sign
P13521	ENSG00000171951	SCG2	Secretogranin-2	0.262444	0.395467	-0.0556482	-0.556729	ns	ns
Q8WXD2	ENSG00000104112	SCG3	Secretogranin-3	0.288453	0.681065	-0.896835	-0.418695	sign	ns
P05408	ENSG00000166922	SCG5	C-terminal peptide	0.297325	0.64856	-0.624423	-0.5091	sign	ns
O75711	ENSG00000164106	SCRG1	Scrapie-responsive protein 1	-0.111493	0.156436	0.0342948	0.157614	ns	ns
Q9NQ36	ENSG00000175356	SCUBE2	Signal peptide, CUB and EGF-like domain-containing protein 2	-0.296609	-0.0493236	0.257904	0.47792	ns	ns
Q9BRK5	ENSG00000078808	SDF4	45 kDa calcium-binding protein	-0.0845896	0.349667	-0.00841091	0.0760152	ns	ns
Q5TEA6	ENSG00000101251	SEL1L2	Protein sel-1 homolog 2	-0.25405	-0.608468	0.694654	0.399339	sign	ns
Q13228	ENSG00000143416	SELENBP1	Selenium-binding protein 1	0.0550585	-0.208284	0.0807809	-0.0765754	ns	ns
Q8WWX9	ENSG00000198832	SELENOM	Selenoprotein M	0.216805	0.404342	-0.710805	-0.278581	sign	ns
P49908	ENSG00000250722	SELENOP	Selenoprotein P	-0.308619	-0.379726	0.844105	0.401173	sign	ns
P14151	ENSG00000188404	SELL	L-selectin	-0.159519	-0.801882	0.407167	0.357407	ns	ns
O95025	ENSG00000153993	SEMA3D	Semaphorin-3D	-0.142985	-0.586546	0.965901	0.10923	ns	ns
Q9NS98	ENSG00000010319	SEMA3G	Semaphorin-3G	0.021071	0.0972737	-0.643354	0.131679	ns	ns
Q9NPR2		SEMA4B	Semaphorin-4B	0.181867	0.432825	-0.456988	-0.297319	sign	ns
O75326	ENSG00000138623	SEMA7A	Semaphorin-7A	0.0807023	-0.828546	0.156083	-0.00145169	ns	ns
Q9NVA2	ENSG00000138758	SEPTIN11	Septin-11	-0.0454947	0.422729	0.270642	-0.0964224	ns	ns
P01009	ENSG00000197249	SERPINA1	Alpha-1-antitrypsin	-0.349438	-0.704379	1.17124	0.453618	sign	ns
P01011	ENSG00000196136	SERPINA3	Alpha-1-antichymotrypsin	-0.446216	-0.588206	0.995923	0.656533	sign	ns
P29622	ENSG00000100665	SERPINA4	Kallistatin	-0.295282	-0.840114	1.30406	0.346159	sign	ns
P05154	ENSG00000188488	SERPINA5	Plasma serine protease inhibitor	-0.278611	-0.638461	1.02293	0.352881	sign	ns
P08185	ENSG00000170099	SERPINA6	Corticosteroid-binding globulin	-0.315548	-0.920254	1.11807	0.457811	sign	sign
P05543	ENSG00000123561	SERPINA7	Thyroxine-binding globulin	-0.369973	-0.786332	1.18983	0.504814	sign	ns
P01008	ENSG00000117601	SERPINC1	Antithrombin-III	-0.319152	-0.744134	1.1953	0.400153	sign	ns
P05546	ENSG00000099937	SERPIND1	Heparin cofactor 2	-0.297918	-0.781344	1.2313	0.359108	sign	ns
P36955	ENSG00000132386	SERPINF1	Pigment epithelium-derived factor	-0.271659	-0.172376	0.828583	0.289688	ns	ns
P08697	ENSG00000167711	SERPINF2	Alpha-2-antiplasmin	-0.290366	-0.771537	1.22383	0.345213	sign	ns
P05155	ENSG00000149131	SERPING1	Plasma protease C1 inhibitor	-0.426209	-0.535971	0.884091	0.641215	sign	ns
Q99574	ENSG00000163536	SERPINI1	Neuroserpin	-0.306109	-0.687712	1.18876	0.365039	sign	ns
Q53EL9	ENSG00000063015	SEZ6	Seizure protein 6 homolog	0.277896	0.568821	-1.1266	-0.304219	sign	ns
Q9BYH1	ENSG00000100095	SEZ6L	Seizure 6-like protein	0.163622	-0.0143666	-0.435682	-0.165917	ns	ns
Q6UXD5	ENSG00000174938	SEZ6L2	Seizure 6-like protein 2	0.362425	0.453636	-0.912542	-0.496532	ns	ns
Q6FHJ7	ENSG00000106483	SFRP4	Secreted frizzled-related protein 4	-0.00227047	0.0983842	0.111364	-0.052203	ns	ns
O43556	ENSG00000127990	SGCE	Epsilon-sarcoglycan	0.107836	0.547326	-0.504882	-0.173945	ns	ns
Q9H299	ENSG00000142669	SH3BGRL3	SH3 domain-binding glutamic acid-rich-like protein 3	-0.0706174	0.07287	0.320094	0.0164338	ns	ns
Q99963	ENSG00000140600	SH3GL3	Endophilin-A3	-0.153506	-0.18863	0.997835	0.0260916	ns	ns
P04278	ENSG00000129214	SHBG	Sex hormone-binding globulin	-0.303154	-0.775776	0.659365	0.538987	sign	ns
Q6S5L8	ENSG00000185634	SHC4	SHC-transforming protein 4	-0.197347	-0.815904	0.662994	0.353283	ns	ns
Q8N114	ENSG00000164054	SHISA5	Protein shisa-5	-0.282817	0.246656	0.595202	0.282385	ns	ns
Q9UHJ6	ENSG00000197417	SHPK	Sedoheptulokinase	-0.323179	-0.509457	0.785641	0.475676	sign	ns
P78324	ENSG00000198053	SIRPA	Tyrosine-protein phosphatase non-receptor type substrate 1	0.35483	-0.257827	-0.774481	-0.358017	ns	ns
Q5M8T2	ENSG00000182747	SLC35D3	Solute carrier family 35 member D3	-0.00768426	0.079288	-0.0969551	0.0246738	ns	ns
Q9ULF5	ENSG00000196950	SLC39A10	Zinc transporter ZIP10	0.304393	0.414558	-1.11702	-0.319676	sign	ns
P08195	ENSG00000168003	SLC3A2	4F2 cell-surface antigen heavy chain	-0.0298138	-0.337924	0.128543	0.0949446	ns	ns
O75093	ENSG00000187122	SLIT1	Slit homolog 1 protein	0.251781	0.545606	-0.681353	-0.3845	sign	ns
Q96PX8	ENSG00000178235	SLITRK1	SLIT and NTRK-like protein 1	0.310333	0.32277	-0.693061	-0.436338	ns	ns
Q8IW52	ENSG00000179542	SLITRK4	SLIT and NTRK-like protein 4	0.335872	0.317044	-1.33962	-0.287857	sign	ns
O94991	ENSG00000165300	SLITRK5	SLIT and NTRK-like protein 5	0.159596	0.12477	0.0784365	-0.345237	ns	ns
P03973	ENSG00000124107	SLPI	Antileukoproteinase	-0.198329	-0.0759833	0.767606	0.151051	ns	ns
Q9NTJ3	ENSG00000113810	SMC4	Structural maintenance of chromosomes protein 4	-0.294183	-0.512166	0.910459	0.385703	sign	ns
Q9H4F8	ENSG00000198732	SMOC1	SPARC-related modular calcium-binding protein 1	-0.0356093	0.493586	0.117499	-0.0851359	ns	ns
P00441	ENSG00000142168	SOD1	Superoxide dismutase [Cu-Zn]	0.160219	0.164704	-0.228945	-0.263481	ns	ns
P08294	ENSG00000109610	SOD3	Extracellular superoxide dismutase [Cu-Zn]	-0.164603	-0.315146	0.758236	0.147836	ns	ns
Q9UPU3	ENSG00000156395	SORCS3	VPS10 domain-containing receptor SorCS3	0.371958	0.538133	-0.792387	-0.56977	sign	ns
Q92673	ENSG00000137642	SORL1	Sortilin-related receptor	0.101407	-0.246497	-0.229086	-0.0596718	ns	ns
P09486	ENSG00000113140	SPARC	SPARC	-0.293407	0.174014	1.02413	0.19007	ns	ns
Q14515	ENSG00000152583	SPARCL1	SPARC-like protein 1	-0.00723482	0.314491	0.419569	-0.185988	ns	ns
Q9Y5K1	ENSG00000054796	SPO11	Meiotic recombination protein SPO11	-0.0141579	-0.247103	-0.392297	0.201303	ns	ns
Q08629	ENSG00000152377	SPOCK1	Testican-1	0.137441	0.176385	0.056379	-0.310045	ns	ns
Q92563	ENSG00000107742	SPOCK2	Testican-2	-0.0746877	0.0576813	0.429505	-0.00538281	ns	ns
Q9BQ16	ENSG00000196104	SPOCK3	Testican-3	-0.307413	0.605385	0.396586	0.303358	ns	ns
Q9HCB6	ENSG00000262655	SPON1	Spondin-1	0.0461092	-0.0365644	0.0117022	-0.0795125	ns	ns
P10451	ENSG00000118785	SPP1	Osteopontin	-0.311559	0.493527	-0.0107132	0.45925	ns	ns
Q11203	ENSG00000126091	ST3GAL3	CMP-N-acetylneuraminate-beta-1,4-galactoside alpha-2,3-sialyltransferase	-0.198739	-0.46842	0.963911	0.18448	sign	ns
Q9Y274	ENSG00000064225	ST3GAL6	Type 2 lactosamine alpha-2,3-sialyltransferase	-0.515222	-0.28507	0.479679	0.867186	sign	ns
Q96JF0	ENSG00000144057	ST6GAL2	Beta-galactoside alpha-2,6-sialyltransferase 2	0.245551	0.417613	-0.760126	-0.319583	sign	ns
Q86Y82	ENSG00000117758	STX12	Syntaxin-12	0.216373	0.43975	-0.63447	-0.308952	sign	ns
Q8IWU5	ENSG00000196562	SULF2	Extracellular sulfatase Sulf-2	0.33484	0.327259	-0.591802	-0.512693	sign	ns
O60279	ENSG00000173705	SUSD5	Sushi domain-containing protein 5	0.277722	0.664622	-0.669459	-0.463398	sign	ns
P20062	ENSG00000185339	TCN2	Transcobalamin-2	-0.295707	0.0759832	0.14565	0.480706	ns	ns
P02787	ENSG00000091513	TF	Serotransferrin	-0.245906	-0.763647	1.57183	0.157462	sign	sign
Q15582	ENSG00000120708	TGFBI	Transforming growth factor-beta-induced protein ig-h3	-0.311805	-0.427187	1.16235	0.322614	ns	ns
Q03167	ENSG00000069702	TGFBR3	Transforming growth factor beta receptor type 3	0.225701	0.709165	-0.842121	-0.326621	sign	ns
P07996	ENSG00000137801	THBS1	Thrombospondin-1	0.00718806	-0.466268	-0.0602831	0.113703	ns	ns
P35442	ENSG00000186340	THBS2	Thrombospondin-2	0.16378	0.0819011	-0.193992	-0.261176	ns	ns
P35443	ENSG00000113296	THBS4	Thrombospondin-4	-0.0330185	0.400375	0.546107	-0.196719	ns	ns
P04216	ENSG00000154096	THY1	Thy-1 membrane glycoprotein	0.374283	0.397596	-1.01185	-0.475404	sign	ns
P01033	ENSG00000102265	TIMP1	Metalloproteinase inhibitor 1	-0.37083	-0.547767	1.1122	0.474008	sign	ns
P16035	ENSG00000035862	TIMP2	Metalloproteinase inhibitor 2	-0.335263	-0.363586	0.998281	0.400001	sign	ns
Q9Y3B3	ENSG00000134970	TMED7	Transmembrane emp24 domain-containing protein 7	0.0988697	0.0860168	-0.0199638	-0.195343	ns	ns
Q24JP5	ENSG00000006118	TMEM132A	Transmembrane protein 132A	0.193327	0.184109	-0.621377	-0.210979	ns	ns
Q14C87	ENSG00000151952	TMEM132D	Transmembrane protein 132D	-0.223478	0.0598253	-0.320413	0.491875	ns	ns
Q66K66	ENSG00000188760	TMEM198	Transmembrane protein 198	-0.120835	-0.308553	0.191077	0.236203	ns	ns
P62328	ENSG00000205542	TMSB4X	Hematopoietic system regulatory peptide	-0.0727817	0.424748	0.0813195	0.00992948	ns	ns
O75509	ENSG00000146072	TNFRSF21	Tumor necrosis factor receptor superfamily member 21	0.446259	0.504966	-0.931606	-0.656485	sign	ns
Q92752	ENSG00000116147	TNR	Tenascin-R	0.143698	-0.412927	-0.983916	0.128077	ns	ns
P22105	ENSG00000168477	TNXB	Tenascin-X	-0.252239	-0.0625903	0.707613	0.264758	ns	ns
Q9H497	ENSG00000186283	TOR3A	Torsin-3A	-0.292188	-0.418702	0.787891	0.397008	sign	ns
P60174	ENSG00000111669	TPI1	Triosephosphate isomerase	0.232117	-0.518636	-0.220086	-0.238507	ns	ns
O14773	ENSG00000166340	TPP1	Tripeptidyl-peptidase 1	0.0181968	-0.483486	0.0451872	0.0658964	ns	ns
Q9NZC2	ENSG00000095970	TREM2	Triggering receptor expressed on myeloid cells 2	-0.0351079	0.370309	-0.203293	0.0389469	ns	ns
Q2Q1W2	ENSG00000206557	TRIM71	E3 ubiquitin-protein ligase TRIM71	-0.066971	-0.542778	0.671937	0.0478475	ns	ns
O75157	ENSG00000196428	TSC22D2	TSC22 domain family protein 2	-0.271017	-0.695601	1.15193	0.313593	sign	ns
Q8NG11	ENSG00000108219	TSPAN14	Tetraspanin-14	-0.251399	-0.66088	1.01865	0.309509	sign	ns
P02766	ENSG00000118271	TTR	Transthyretin	-0.336218	-0.588915	0.750532	0.528653	sign	ns
Q9GZX9	ENSG00000128791	TWSG1	Twisted gastrulation protein homolog 1	0.0983805	0.721267	-0.723132	-0.13172	sign	ns
P10599	ENSG00000136810	TXN	Thioredoxin	0.103739	0.116234	0.410535	-0.34047	ns	ns
P0CG48	ENSG00000150991	UBC	Polyubiquitin-C	-0.0801768	0.263844	0.427827	-0.0429206	ns	ns
Q9BZM4	ENSG00000131019	ULBP3	NKG2D ligand 3	-0.107905	-0.203733	0.890494	-0.0217845	ns	ns
Q6PHR2	ENSG00000140474	ULK3	Serine/threonine-protein kinase ULK3	-0.101974	0.141777	-0.521207	0.310234	ns	ns
Q6EMK4	ENSG00000168140	VASN	Vasorin	0.0868814	-0.319051	-0.0612041	-0.066476	ns	ns
P13611	ENSG00000038427	VCAN	Versican core protein	-0.0229989	0.0622107	-0.879538	0.29151	ns	ns
O15240	ENSG00000128564	VGF	Antimicrobial peptide VGF[554-577]	0.197986	0.455212	-0.573448	-0.297155	ns	ns
O15195	ENSG00000136059	VILL	Villin-like protein	-0.282287	-0.649537	1.1084	0.336566	sign	ns
P08670	ENSG00000026025	VIM	Vimentin	-0.0523044	-0.335979	0.111347	0.140883	ns	ns
Q5THJ4	ENSG00000048707	VPS13D	Vacuolar protein sorting-associated protein 13D	-0.0119878	0.0793664	0.364041	-0.105754	ns	ns
Q9Y279	ENSG00000155659	VSIG4	V-set and immunoglobulin domain-containing protein 4	-0.180931	0.384129	0.439311	0.110284	ns	ns
Q8TAG5	ENSG00000170419	VSTM2A	V-set and transmembrane domain-containing protein 2A	0.0503724	0.153492	-0.499818	0.0217812	ns	ns
P04004	ENSG00000109072	VTN	Somatomedin-B	-0.251414	-0.607201	1.31928	0.206821	sign	ns
Q14508	ENSG00000101443	WFDC2	WAP four-disulfide core domain protein 2	0.118927	0.227236	0.070822	-0.292302	ns	ns
Q8TEU8	ENSG00000173714	WFIKKN2	WAP, Kazal, immunoglobulin, Kunitz and NTR domain-containing protein 2	-0.0751969	0.312822	0.0506558	0.0496725	ns	ns
Q86Y38	ENSG00000103489	XYLT1	Xylosyltransferase 1	0.0803586	0.465746	-0.302537	-0.165237	ns	ns
P62258	ENSG00000108953	YWHAE	14-3-3 protein epsilon	0.0562584	-0.310074	-0.13985	0.0111652	ns	ns
P63104	ENSG00000164924	YWHAZ	14-3-3 protein zeta/delta	-0.0503714	0.00789299	0.368288	-0.0199804	ns	ns
Q9BTP6	ENSG00000177494	ZBED2	Zinc finger BED domain-containing protein 2	0.0569753	0.693242	-0.0725448	-0.244448	ns	ns
Q9C0B5	ENSG00000156599	ZDHHC5	Palmitoyltransferase ZDHHC5	-0.18864	-0.273946	0.0185637	0.404191	ns	ns
Q96DA0	ENSG00000162078	ZG16B	Zymogen granule protein 16 homolog B	0.118299	-0.590618	0.300585	-0.169246	ns	ns
Q86YA3	ENSG00000138658	ZGRF1	Uncharacterized protein C4orf21	-0.00172016	0.171841	0.390795	-0.154181	ns	ns
Q9Y2H8	ENSG00000081386	ZNF510	Zinc finger protein 510	-0.424533	-0.0803641	0.326876	0.698999	sign	ns
Q9H7S9	ENSG00000183779	ZNF703	Zinc finger protein 703	-0.219458	-0.432822	1.33991	0.101359	sign	ns
