# Supplementary material for: Cerebrospinal fluid proteome shows disrupted neuronal development in multiple sclerosis
Source: Sci Rep. 2021 Feb 18;11:4087. doi: 10.1038/s41598-021-82388-w (PMC7892850; doi:10.1038/s41598-021-82388-w)
Supplement: Supplementary file 19 — Table S3. [file 41598_2021_82388_MOESM19_ESM.xlsx]

## Sheet: Table S3
Table S3. Cohort 2. Information on the individuals included in the study.
ID	Gender	Conversion to MS	Time from first symptoms to MS diagnosis (months)	Follow up time (months)
	(F, females	(C, converters
	M, males)	N, non-converters)
CIS.A277	F	C	13	93
CIS.C1105	F	C	60	134
CIS.C1439	F	C	13	74
CIS.12101	M	C	41	57
CIS.A847	M	C	18	33
CIS.10174	F	N		43
CIS.10195	F	N		38
CIS.A223	F	N		28
CIS.A500	F	N		3
CIS.A64	F	N		46
CIS.A840	F	N		2
CIS.A87	F	N		86
CIS.C1292	F	N		29
CIS.12109	M	N		22
CIS.A294	M	N		19
CIS.A47	M	N		44
CIS.C1201	M	N		13
CTRL.A10	F
CTRL.A126	F
CTRL.A136	F
CTRL.A155	F
CTRL.A164	F
CTRL.A189	F
CTRL.A216	F
CTRL.A250	F
CTRL.A27	F
CTRL.A323	F
CTRL.A463	F
CTRL.A54	F
CTRL.A678	F
CTRL.A679	F
CTRL.A702	F
CTRL.A713	F
CTRL.A76	F
CTRL.A78	F
CTRL.A83	F
CTRL.A94	F
CTRL.A113	M
CTRL.A130	M
CTRL.A190	M
CTRL.A205	M
CTRL.A247	M
CTRL.A248	M
CTRL.A390	M
CTRL.A439	M
CTRL.A443	M
CTRL.A468	M
CTRL.A470	M
CTRL.A611	M
CTRL.A624	M
CTRL.A625	M
CTRL.A644	M
CTRL.A675	M
CTRL.A704	M
CTRL.A714	M
CTRL.A721	M
CTRL.A733	M
CTRL.A734	M
CTRL.A775	M
CTRL.A84	M
CTRL.A849	M
CTRL.A856	M
