# Supplementary material for: Cerebrospinal fluid proteome shows disrupted neuronal development in multiple sclerosis
Source: Sci Rep. 2021 Feb 18;11:4087. doi: 10.1038/s41598-021-82388-w (PMC7892850; doi:10.1038/s41598-021-82388-w)
Supplement: Supplementary file 20 — Table S4. [file 41598_2021_82388_MOESM20_ESM.xlsx]

## Sheet: (a)
Table S4 a. Protein information and results of by PLS discriminant analysis (PLS-DA) and ANOVA of the 357 proteins available for both cohorts.
Association	Gene symbols	Protein names	Cohort 1				Cohort 2			Separate analysis of each cohort	Combined data of
number										Cohort 1 (group A and B) and Cohort 2 (group A)	Cohort 1 (group A and B) and Cohort 2 (group A)
										Selected for MS/CIS	Significant for MS
			Mean valus of each of the four categories				Mean valus of each of the three categories			in PLS-DA	in two-way ANOVA
			GroupA_Ctrl	GrroupA_MS	GroupB_Ctrl	GroupB_MS	GroupA_Ctrl	GrroupA_CIS	GroupB_CIS	within both cohorts	inputs: cohort affiliation, MS/CIS and their interaction
P04217	A1BG	Alpha-1B-glycoprotein	-0.296006	-0.94071	1.46634	0.322275	0.129856	-0.556697	0.120678	sign	sign
P01023	A2M	Alpha-2-macroglobulin	-0.41182	-0.34412	0.856587	0.578322	0.198575	-0.431137	-0.0535519	ns	ns
P60709	ACTB	Actin, cytoplasmic 1	-0.158505	-0.221147	0.676117	0.139358	0.216605	-0.457759	-0.065511	ns	sign
Q9P0K1	ADAM22	Disintegrin and metalloproteinase domain-containing protein 22	-0.319702	-0.348284	1.22967	0.298485	0.382484	-0.139237	-0.494825	sign	sign
O94910	ADGRL1	Latrophilin-1	0.191272	0.315608	-0.467389	-0.28409	0.188752	0.0662744	-0.320683	ns	ns
Q8IUX7	AEBP1	Adipocyte enhancer-binding protein 1	-0.00159627	0.213073	0.113594	-0.0808685	-0.0442288	-0.0255265	0.0808082	ns	ns
P43652	AFM	Afamin	-0.257166	-0.907901	1.26353	0.304257	0.187242	-0.415288	-0.0455329	sign	sign
P01019	AGT	Angiotensin 1-4	-0.14224	-0.523482	0.638787	0.191283	0.295467	-0.306324	-0.269617	ns	sign
P02765	AHSG	Alpha-2-HS-glycoprotein	-0.30837	-0.945907	1.09551	0.457403	0.0682497	0.0206204	-0.114059	ns	sign
P02768	ALB	Serum albumin	-0.314799	-0.768236	1.22234	0.389686	0.155336	-0.163284	-0.140477	ns	sign
Q13740	ALCAM	CD166 antigen	-0.0407322	0.179625	0.000357315	0.032656	0.257892	-0.176885	-0.286603	ns	ns
P04075	ALDOA	Fructose-bisphosphate aldolase A	-0.00488857	0.205583	0.189738	-0.0959285	0.153862	-0.166545	-0.136418	ns	ns
P02760	AMBP	Alpha-1-microglobulin	-0.265914	-0.876343	1.42169	0.265484	0.1004	-0.406603	0.0798087	ns	sign
Q01484	ANK2	Ankyrin-2	0.0900972	-0.33616	-0.142972	-0.0438494	0.0514208	0.0376258	-0.0984525	ns	ns
P04083	ANXA1	Annexin A1	0.0533959	-0.0442197	0.33649	-0.188522	-0.13274	-0.381062	0.415044	ns	ns
P51693	APLP1	Amyloid-like protein 1	0.375347	0.373357	-0.801284	-0.534868	0.454503	-0.301342	-0.510993	ns	ns
Q06481	APLP2	Amyloid-like protein 2	0.227409	-0.0858729	-0.342679	-0.294076	0.375663	-0.19769	-0.45147	ns	ns
P02647	APOA1	Apolipoprotein A-I	-0.258277	-1.12455	1.1655	0.386253	0.0948131	-0.0557927	-0.110604	ns	sign
P02652	APOA2	Apolipoprotein A-II	-0.220697	-1.08563	0.887205	0.391763	-0.145297	0.26307	0.0688725	ns	ns
P06727	APOA4	Apolipoprotein A-IV	-0.205227	-0.979304	1.12174	0.26823	0.153288	-0.0576547	-0.197261	ns	sign
P04114	APOB	Apolipoprotein B-100	-0.232	-0.676216	0.749373	0.358304	0.136889	-0.24087	-0.0688399	ns	sign
P05090	APOD	Apolipoprotein D	-0.307114	-0.459514	1.1917	0.312752	0.205099	-0.326022	-0.122903	sign	sign
P02649	APOE	Apolipoprotein E	-0.0268146	-0.0228229	-0.555843	0.221238	0.233197	-0.0818805	-0.303397	ns	ns
P02749	APOH	Beta-2-glycoprotein 1	-0.196312	-0.767559	1.2459	0.165231	0.192668	-0.302162	-0.117777	sign	sign
O14791	APOL1	Apolipoprotein L1	-0.032537	-0.24462	0.203601	0.055649	-0.0937005	-0.130999	0.214783	ns	ns
O95445	APOM	Apolipoprotein M	-0.176413	-1.04327	0.957487	0.279609	-0.0506878	0.204731	-0.0399824	ns	sign
P05067	APP	Amyloid beta A4 protein	0.336325	0.337846	-0.908432	-0.422897	0.459565	-0.347461	-0.492453	ns	ns
Q15904	ATP6AP1	V-type proton ATPase subunit S1	0.190301	-0.024722	0.149391	-0.387933	-0.0082962	0.0095471	0.00703428	ns	ns
O75787	ATP6AP2	Renin receptor	0.327795	0.904564	-0.614033	-0.627812	0.293547	-0.525063	-0.142785	ns	ns
P30530	AXL	Tyrosine-protein kinase receptor UFO	-0.0511771	0.072985	-0.722828	0.293643	0.164071	-0.199907	-0.132825	ns	ns
P25311	AZGP1	Zinc-alpha-2-glycoprotein	-0.329676	-0.807082	1.33982	0.390779	0.136961	-0.071303	-0.165037	ns	sign
P61769	B2M	Beta-2-microglobulin	-0.390951	-0.286098	-0.243426	0.856527	0.134794	-0.412232	0.0314066	ns	ns
O43505	B4GAT1	N-acetyllactosaminide beta-1,3-N-acetylglucosaminyltransferase	0.112691	-0.0971557	-0.263837	-0.104779	0.0993255	0.112607	-0.212799	ns	ns
P80723	BASP1	Brain acid soluble protein 1	0.0982864	0.261938	0.153808	-0.287453	0.272883	-0.0711428	-0.36901	ns	ns
Q96GW7	BCAN	Brevican core protein	0.256108	-0.0485841	-0.746644	-0.234202	-0.21266	-0.549219	0.630214	ns	ns
P35613	BSG	Basigin	0.368701	0.519758	-0.569279	-0.626446	0.240636	0.180646	-0.463321	ns	ns
P43251	BTD	Biotinidase	-0.228709	-0.732723	1.06782	0.269923	0.393709	-0.703068	-0.192158	sign	sign
P02745	C1QA	Complement C1q subcomponent subunit A	-0.474495	-0.277136	0.793746	0.696448	0.101758	-0.452761	0.103928	ns	ns
P02746	C1QB	Complement C1q subcomponent subunit B	-0.522176	-0.402754	0.745248	0.827724	0.0153285	-0.221669	0.10262	ns	ns
P02747	C1QC	Complement C1q subcomponent subunit C	-0.535944	-0.326862	0.63595	0.868046	0.140182	-0.404899	0.0191699	ns	ns
P00736	C1R	Complement C1r subcomponent	-0.503766	-0.440375	0.665404	0.826703	0.156504	-0.217615	-0.11144	ns	ns
Q9NZP8	C1RL	Complement C1r subcomponent-like protein	-0.304321	-0.834215	1.40619	0.330715	0.333905	-0.511358	-0.211088	sign	sign
P09871	C1S	Complement C1s subcomponent	-0.492449	-0.313299	0.755915	0.749151	0.319816	-0.580494	-0.150777	ns	ns
P06681	C2	Complement C2	-0.362461	-0.836023	1.48514	0.414042	0.227409	-0.450144	-0.0860323	sign	sign
Q9H1Z8	C2ORF40	Augurin	-0.071454	-0.0596858	0.2168	0.0798858	0.0189787	-0.0158091	-0.0195096	ns	ns
P01024	C3	Acylation stimulating protein	-0.26751	-0.739242	1.49504	0.214415	0.251226	-0.350317	-0.178327	sign	sign
P0C0L5	C4B	C4a anaphylatoxin	-0.291875	0.0406397	0.781237	0.29125	0.0693987	-0.203911	0.0114513	ns	ns
P04003	C4BPA	C4b-binding protein alpha chain	-0.201108	-0.663295	1.31897	0.127777	-0.0741623	0.249152	-0.0299428	ns	sign
Q5BLP8	C4ORF48	Neuropeptide-like protein C4orf48	0.170747	0.224719	-0.50088	-0.215206	0.371545	-0.291178	-0.392317	ns	ns
P01031	C5	C5a anaphylatoxin	-0.274641	-0.87041	1.37814	0.293164	0.0534449	-0.210725	0.0392433	ns	sign
P13671	C6	Complement component C6	-0.288505	-0.63107	1.39108	0.258851	0.122009	-0.0557839	-0.151402	ns	sign
P10643	C7	Complement component C7	-0.390373	-0.577552	1.23343	0.480416	0.287334	-0.387492	-0.211422	sign	sign
P07357	C8A	Complement component C8 alpha chain	-0.21997	-0.724561	1.38494	0.156861	-0.0271607	-0.490412	0.318641	ns	sign
P07360	C8G	Complement component C8 gamma chain	-0.215237	-0.661859	1.25229	0.173347	0.143455	-0.47252	0.0525788	ns	sign
P02748	C9	Complement component C9	-0.216403	-0.652211	1.37628	0.136037	-0.0752864	-0.177809	0.213688	ns	sign
P00915	CA1	Carbonic anhydrase 1	0.132119	-0.734946	-0.154907	-0.0242581	0.0689393	-0.0442048	-0.0783595	ns	ns
P54289	CACNA2D1	Voltage-dependent calcium channel subunit alpha-2/delta-1	0.24724	0.0688723	-0.677114	-0.266209	0.291894	-0.141168	-0.357846	ns	ns
Q9BY67	CADM1	Cell adhesion molecule 1	0.281038	0.265116	-0.822243	-0.330424	0.225554	0.0116551	-0.344935	ns	ns
Q8N3J6	CADM2	Cell adhesion molecule 2	0.253092	0.0585121	-0.0547289	-0.461237	0.149661	-0.0348914	-0.204719	ns	ns
Q8N126	CADM3	Cell adhesion molecule 3	0.261979	-0.00266322	0.0319291	-0.489252	0.312058	0.00070442	-0.468486	ns	ns
Q8NFZ8	CADM4	Cell adhesion molecule 4	-0.271125	0.168736	0.917729	0.182371	0.101397	-0.34433	0.043025	ns	ns
P27797	CALR	Calreticulin	-0.298035	0.460295	0.397137	0.319855	0.361588	-0.311193	-0.366039	ns	ns
Q6UW01	CBLN3	Cerebellin-3	0.042249	0.117368	-0.601994	0.0757558	0.357275	-0.306894	-0.362006	ns	ns
P08571	CD14	Monocyte differentiation antigen CD14	-0.400853	-0.185187	-0.0925476	0.805873	-0.0470745	-0.158286	0.160307	ns	ns
Q86VB7	CD163	Scavenger receptor cysteine-rich type 1 protein M130	-0.402413	0.0368657	0.569436	0.558324	0.0350978	-0.162204	0.0392689	ns	ns
P16070	CD44	CD44 antigen	-0.438248	-0.0797366	0.338237	0.720589	-0.197971	0.158256	0.207278	ns	ns
P13987	CD59	CD59 glycoprotein	0.0640185	0.217161	-0.175949	-0.115254	0.363433	-0.297571	-0.376526	ns	ns
O43866	CD5L	CD5 antigen-like	-0.109024	-0.707126	0.452866	0.229014	0.00885178	-0.136615	0.0641373	ns	ns
Q8TCZ2	CD99L2	CD99 antigen-like protein 2	0.153289	0.530935	-0.654287	-0.208628	0.208292	-0.118921	-0.245049	ns	ns
Q99459	CDC5L	Cell division cycle 5-like protein	-0.501468	-0.599704	0.66361	0.860206	-0.0714218	-0.429617	0.350583	ns	ns
P55290	CDH13	Cadherin-13	0.373308	0.14306	-0.809024	-0.475071	0.303917	-0.36153	-0.251009	ns	ns
P19022	CDH2	Cadherin-2	0.193728	0.401924	-0.654034	-0.25274	0.441972	-0.514384	-0.371474	ns	ns
P55283	CDH4	Cadherin-4	0.332522	0.211051	-0.67693	-0.455789	0.393637	-0.598137	-0.251511	ns	ns
P55285	CDH6	Cadherin-6	0.00646751	-0.1095	0.365189	-0.0958638	0.294809	-0.270914	-0.288696	ns	ns
P00751	CFB	Complement factor B	-0.226176	-0.936459	1.38648	0.21722	0.221291	-0.605198	0.0110096	sign	sign
P00746	CFD	Complement factor D	-0.277247	-0.163962	0.704301	0.335254	0.317896	-0.813839	-0.0156689	ns	sign
P08603	CFH	Complement factor H	-0.380537	-0.652351	1.46869	0.40926	0.282807	-0.521049	-0.128949	sign	sign
P05156	CFI	Complement factor I	-0.225833	-0.857745	1.60191	0.133594	0.221363	-0.561857	-0.0136585	sign	sign
Q99674	CGREF1	Cell growth regulator with EF hand domain protein 1	0.186025	0.546982	-0.456092	-0.331847	0.206094	-0.190285	-0.201313	ns	ns
P10645	CHGA	AL-11	0.246845	0.355218	-0.408746	-0.41281	0.28077	-0.12307	-0.351415	ns	ns
P05060	CHGB	CCB peptide	0.116609	0.522088	0.0413117	-0.347997	0.36734	-0.42741	-0.308811	ns	ns
P36222	CHI3L1	Chitinase-3-like protein 1	-0.499553	-0.302394	0.172682	0.934602	-0.152818	0.247617	0.0889105	sign	sign
O00533	CHL1	Neural cell adhesion molecule L1-like protein	0.265673	0.384921	-0.653421	-0.380855	0.336037	-0.136142	-0.426909	ns	ns
P05452	CLEC3B	Tetranectin	-0.0708828	-0.583508	0.782656	0.031307	0.0222308	-0.0148119	-0.0249528	ns	sign
O94985	CLSTN1	Calsyntenin-1	0.130773	0.069983	-0.248712	-0.181466	0.404287	-0.581814	-0.276736	ns	ns
Q9BQT9	CLSTN3	Calsyntenin-3	0.172237	0.201348	0.0863973	-0.388668	0.400153	-0.207712	-0.482526	ns	ns
P10909	CLU	Clusterin	-0.0487302	-0.248895	0.357982	0.0400198	0.246976	-0.17618	-0.270629	ns	ns
Q96KN2	CNDP1	Beta-Ala-His dipeptidase	0.0650982	-0.30458	-0.0539128	-0.0321042	0.227291	-0.332421	-0.152565	ns	ns
Q12860	CNTN1	Contactin-1	0.0557776	-0.110871	0.0435093	-0.0894419	0.458409	-0.591949	-0.352176	ns	sign
Q02246	CNTN2	Contactin-2	0.156289	-0.278639	-0.171128	-0.170175	0.312221	-0.351885	-0.26893	ns	sign
Q8IWV2	CNTN4	Contactin-4	0.0486034	0.0240098	-0.415636	0.0299822	0.451521	-0.19321	-0.567795	ns	ns
P39060	COL18A1	Collagen alpha-1(XVIII) chain	-0.352152	-0.42793	0.355693	0.638755	0.2815	-0.523465	-0.12562	ns	ns
P02452	COL1A1	Collagen alpha-1(I) chain	-0.149338	-0.645805	0.691295	0.217086	0.304713	-0.38514	-0.238823	sign	sign
P08123	COL1A2	Collagen alpha-2(I) chain	-0.229735	-0.368862	1.00236	0.206541	0.317137	-0.260914	-0.327854	sign	sign
P12109	COL6A1	Collagen alpha-1(VI) chain	0.0175377	-0.00342682	-0.128147	0.00709108	0.245922	-0.127266	-0.296766	ns	ns
P12111	COL6A3	Collagen alpha-3(VI) chain	-0.199478	0.219489	0.127537	0.276235	0.25699	-0.611661	-0.0388765	ns	ns
P00450	CP	Ceruloplasmin	-0.334255	-0.815656	1.41191	0.379549	-0.0464966	-0.179888	0.171681	ns	sign
P16870	CPE	Carboxypeptidase E	0.0683396	-0.0643448	-0.458093	0.0271525	0.322479	-0.446205	-0.230869	ns	ns
Q9Y646	CPQ	Carboxypeptidase Q	0.105927	-0.193475	-0.0583861	-0.13154	-0.0259927	-0.119246	0.106562	ns	ns
Q9UBG3	CRNN	Cornulin	-0.0941722	-0.925667	0.15686	0.34158	-0.0264633	-0.183472	0.143662	ns	ns
Q9NQ79	CRTAC1	Cartilage acidic protein 1	0.0578718	0.182822	-0.00314445	-0.147813	0.370961	-0.191302	-0.448037	ns	ns
P09603	CSF1	Macrophage colony-stimulating factor 1	0.103189	0.340549	0.24306	-0.34156	0.224268	-0.345247	-0.140762	ns	ns
P01034	CST3	Cystatin-C	0.196331	0.271364	-0.554444	-0.256926	0.386366	-0.256472	-0.434214	ns	ns
P07858	CTSB	Cathepsin B	-0.0651433	-0.216978	-0.0981205	0.199494	0.242849	-0.441482	-0.1141	ns	ns
P07339	CTSD	Cathepsin D	-0.15571	-0.279893	0.677109	0.147644	0.256833	-0.172489	-0.287506	ns	ns
P09668	CTSH	Cathepsin H	-0.299925	-0.476939	0.476166	0.518299	0.284175	-0.441835	-0.175889	ns	ns
P07711	CTSL	Cathepsin L1	0.0634413	-0.853145	0.829193	-0.166	0.00220849	0.0402044	-0.0260952	ns	sign
Q9UBR2	CTSZ	Cathepsin Z	-0.149045	-0.555562	0.283217	0.317916	-0.0564903	0.243019	-0.0529753	ns	ns
P99999	CYCS	Cytochrome c	0.0612518	-0.459532	0.0833239	-0.030068	-0.0810946	-0.480675	0.394024	ns	ns
Q14118	DAG1	Alpha-dystroglycan	-0.0908039	0.414424	0.305623	-0.021912	0.0298105	-0.00586477	-0.0413924	ns	ns
P07108	DBI	Acyl-CoA-binding protein	-0.0877985	0.158147	0.42163	-0.00242624	0.407001	-0.726325	-0.198917	ns	sign
P81605	DCD	DCD-1	-0.360387	-0.286183	0.904173	0.456233	0.0811359	-0.11727	-0.0552508	ns	ns
Q9UBP4	DKK3	Dickkopf-related protein 3	0.169639	0.565816	-0.348633	-0.338439	0.373915	-0.344757	-0.36551	ns	ns
Q9UHL4	DPP7	Dipeptidyl peptidase 2	-0.00740748	-0.211088	0.10943	0.0300053	0.0733272	-0.00388106	-0.107792	ns	ns
Q16610	ECM1	Extracellular matrix protein 1	0.00312312	-0.301425	0.782252	-0.170069	0.391802	-0.426427	-0.34606	sign	sign
O94769	ECM2	Extracellular matrix protein 2	-0.158124	0.148679	0.690441	0.0480704	0.26784	-0.168678	-0.306176	ns	ns
Q12805	EFEMP1	EGF-containing fibulin-like extracellular matrix protein 1	-0.0905374	-0.0689451	0.453817	0.0459273	0.278759	-0.400901	-0.190961	ns	ns
O94919	ENDOD1	Endonuclease domain-containing 1 protein	0.0867625	0.195843	0.288874	-0.291423	0.164972	-0.0530525	-0.217395	ns	ns
Q13822	ENPP2	Ectonucleotide pyrophosphatase/phosphodiesterase family member 2	-0.287491	-0.13186	0.878523	0.294277	0.295894	-0.311257	-0.267462	ns	ns
P54764	EPHA4	Ephrin type-A receptor 4	0.356145	0.291182	-0.887201	-0.454714	0.240117	-0.019266	-0.349258	ns	ns
P00748	F12	Beta-factor XIIa part 1	-0.285375	-0.362299	1.20992	0.244747	-0.0561424	-0.275965	0.240594	ns	sign
P00734	F2	Activation peptide fragment 1	-0.273204	-0.774747	1.43872	0.250034	0.0885202	-0.221328	-0.00736096	ns	sign
P12259	F5	Coagulation factor V	-0.250848	-0.0825617	0.565768	0.309423	0.120537	-0.246663	-0.0410296	ns	ns
Q92520	FAM3C	Protein FAM3C	0.369978	0.216321	-0.344944	-0.625286	0.261298	-0.142124	-0.31141	ns	ns
Q9NYQ8	FAT2	Protocadherin Fat 2	0.0774503	0.18469	-0.18674	-0.129064	0.189834	-0.479992	-0.0127556	ns	ns
P23142	FBLN1	Fibulin-1	-0.352536	-0.0406478	1.06924	0.335028	0.321066	-0.161614	-0.390018	ns	ns
P98095	FBLN2	Fibulin-2	-0.534706	-0.269357	-0.139594	1.08502	0.181074	-0.200783	-0.157834	ns	sign
Q9UBX5	FBLN5	Fibulin-5	-0.18834	0.12641	0.288764	0.229165	0.358248	-0.376624	-0.323953	ns	ns
Q9Y6R7	FCGBP	IgGFc-binding protein	-0.18769	-0.550036	0.358658	0.364843	0.0445635	-0.154468	0.0206866	ns	ns
Q9UGM5	FETUB	Fetuin-B	-0.238737	-0.896387	0.986047	0.351027	0.0565931	-0.111564	-0.0216701	ns	sign
P02671	FGA	Fibrinogen alpha chain	-0.248214	-0.72765	1.5657	0.155135	0.0997444	-0.0638033	-0.113461	ns	sign
P02675	FGB	Fibrinogen beta chain	-0.264696	-0.825047	1.59558	0.199113	0.0824914	0.0338459	-0.142916	ns	sign
P11362	FGFR1	Fibroblast growth factor receptor 1	-0.208113	-0.358088	0.330815	0.365849	-0.0434552	-0.193613	0.174897	ns	ns
P02679	FGG	Fibrinogen gamma chain	-0.242077	-0.795072	1.59508	0.1508	0.0629778	-0.0385817	-0.0726037	ns	sign
P02751	FN1	Anastellin	-0.103724	-0.388329	0.90337	0.00975932	0.317082	-0.383285	-0.258428	sign	sign
Q5SYB0	FRMPD1	FERM and PDZ domain-containing protein 1	-0.264139	0.0361833	0.135233	0.435242	0.143246	-0.153376	-0.127956	ns	ns
Q12841	FSTL1	Follistatin-related protein 1	-0.257516	-0.923696	1.25161	0.31216	0.349396	-0.382	-0.307628	sign	sign
Q6MZW2	FSTL4	Follistatin-related protein 4	0.325347	0.0380344	-0.678398	-0.401825	0.31725	-0.400355	-0.249007	ns	ns
P17677	GAP43	Neuromodulin	0.24601	0.476577	-0.589244	-0.385447	0.296494	-0.26282	-0.295809	ns	ns
P02774	GC	Vitamin D-binding protein	-0.253089	-0.966963	1.22988	0.320657	0.0212929	-0.0155281	-0.02314	ns	sign
P17900	GM2A	Ganglioside GM2 activator	0.112308	0.28864	-0.0720327	-0.251637	-0.0594343	0.0780927	0.0448989	ns	ns
O15354	GPR37	Probable G-protein coupled receptor 37	0.1672	0.309073	0.529719	-0.537567	0.0361315	0.0664906	-0.0918752	ns	ns
P48058	GRIA4	Glutamate receptor 4	0.294244	0.0176452	-0.651058	-0.348247	0.259334	0.0869108	-0.43825	ns	ns
P06396	GSN	Gelsolin	-0.362514	-0.252426	1.01513	0.41897	0.278204	-0.513705	-0.126206	ns	sign
Q14520	HABP2	Hyaluronan-binding protein 2	-0.223934	-1.07102	1.13048	0.321306	0.0169058	-0.415907	0.210322	ns	sign
P69905	HBA1	Hemoglobin subunit alpha	-0.0615051	-0.181445	-0.318196	0.250555	0.0446175	-0.219505	0.0574601	ns	ns
P68871	HBB	Hemoglobin subunit beta	-0.0459257	-0.303246	-0.38336	0.269962	0.0209731	-0.108255	0.029885	ns	ns
P02042	HBD	Hemoglobin subunit delta	0.0545329	0.138375	-0.405833	-0.0105147	0.159161	-0.472361	0.0289288	ns	ns
O60814	HIST1H2BK	Histone H2B type 1-K	-0.0889032	-0.465815	0.105342	0.240077	0.207	-0.248889	-0.169464	ns	ns
P00738	HP	Haptoglobin	-0.149809	-0.804682	1.18314	0.107468	0.099651	-0.518802	0.144511	ns	sign
P02790	HPX	Hemopexin	-0.367249	-0.630596	1.56076	0.352202	0.164835	-0.227816	-0.118157	ns	sign
P04196	HRG	Histidine-rich glycoprotein	-0.331991	-0.904196	1.18138	0.465216	0.0516937	-0.24052	0.0587539	ns	sign
P11021	HSPA5	78 kDa glucose-regulated protein	-0.106331	0.307374	-0.0411805	0.135573	0.312955	-0.0953471	-0.415403	ns	ns
P98160	HSPG2	Basement membrane-specific heparan sulfate proteoglycan core protein	-0.379177	-0.0821019	0.856631	0.457325	0.28693	-0.211172	-0.310731	ns	ns
P01344	IGF2	Insulin-like growth factor II	-0.343356	-0.397152	1.0339	0.411985	0.326919	-0.431705	-0.245745	ns	sign
P18065	IGFBP2	Insulin-like growth factor-binding protein 2	-0.127772	0.202765	0.533504	0.0268856	0.28228	-0.252808	-0.280162	ns	ns
P22692	IGFBP4	Insulin-like growth factor-binding protein 4	0.0306707	-0.352666	0.726284	-0.191826	0.321388	-0.30865	-0.307181	sign	sign
P24593	IGFBP5	Insulin-like growth factor-binding protein 5	-0.0780633	0.379331	0.666857	-0.145452	0.396848	-0.4378	-0.347186	ns	ns
P24592	IGFBP6	Insulin-like growth factor-binding protein 6	-0.314459	-0.194634	0.84672	0.367906	0.246931	-0.121714	-0.301424	ns	ns
Q16270	IGFBP7	Insulin-like growth factor-binding protein 7	-0.0402535	-0.251098	0.746902	-0.0916829	0.295601	-0.197426	-0.331526	ns	sign
P01876	IGHA1	Ig alpha-1 chain C region	-0.231384	-0.246882	0.909608	0.208927	-0.0257916	-0.164751	0.132046	ns	ns
P01877	IGHA2	Ig alpha-2 chain C region	-0.263999	-0.389932	1.32069	0.178775	-0.0762744	-0.00619503	0.117922	ns	sign
P01880	IGHD	Ig delta chain C region	-0.125175	-1.15293	0.961449	0.21007	0.309854	-0.494237	-0.184713	sign	sign
P01857	IGHG1	Ig gamma-1 chain C region	-0.64114	-0.383693	0.384098	1.14972	-0.219645	-0.677176	0.7132	ns	ns
P01859	IGHG2	Ig gamma-2 chain C region	-0.398632	-0.303817	1.36305	0.3928	-0.0524733	-0.225608	0.206554	ns	ns
P01860	IGHG3	Ig gamma-3 chain C region	-0.29895	-0.443005	1.2301	0.282414	-0.120998	-0.495113	0.462061	ns	sign
P01861	IGHG4	Ig gamma-4 chain C region	-0.0761969	-0.319018	0.884314	-0.0511622	-0.0432305	0.106018	0.00476902	ns	ns
P01871	IGHM	Ig mu chain C region	-0.524923	-0.0880187	0.489398	0.836076	0.0385102	-0.0376122	-0.0364517	ns	ns
P01768	IGHV3-30	Ig heavy chain V-III region CAM	-0.542549	-0.426768	1.01432	0.789957	0.187261	-0.424829	-0.0401545	ns	ns
P01767	IGHV3-53	Ig heavy chain V-III region BUT	-0.534646	-0.0262715	1.08004	0.662303	-0.228358	-0.151996	0.428669	ns	ns
P01781	IGHV3-7	Ig heavy chain V-III region GAL	-0.594799	-0.511319	0.514934	1.05529	-0.101831	-0.166251	0.246955	ns	ns
P06331	IGHV4-34	Ig heavy chain V-II region ARH-77	-0.609081	-0.321058	0.114835	1.15711	-0.2836	-0.415378	0.660782	ns	sign
P01824	IGHV4-39	Ig heavy chain V-II region WAH	-0.479681	-0.596233	0.408824	0.89589	-0.1034	-0.11454	0.220006	ns	ns
P01834	IGKC	Ig kappa chain C region also; Immunoglobulin kappa constant	-0.65074	-0.451615	0.528527	1.13984	-0.268876	-0.516656	0.696086	ns	ns
P01594	IGKV1-33	Ig kappa chain V-I region AU	-0.298185	-0.558319	0.440177	0.544893	-0.0688206	-0.305223	0.276191	ns	ns
P01597	IGKV1-39	Ig kappa chain V-I region DEE	-0.560988	-0.271476	0.281583	1.00735	-0.327157	-0.388123	0.710671	ns	ns
P01602	IGKV1-5	Ig kappa chain V-I region HK102	-0.588432	-0.438557	0.51286	1.02726	-0.117368	-0.248415	0.31682	ns	ns
P01611	IGKV1D-12	Ig kappa chain V-I region Wes	-0.621228	-0.265289	0.503512	1.04977	-0.217893	-0.405347	0.556536	ns	ns
P06310	IGKV2-30	Ig kappa chain V-II region RPMI 6410	-0.521893	-0.550885	0.578268	0.911864	-0.107428	-0.433962	0.407054	ns	ns
P01615	IGKV2D-28	Ig kappa chain V-II region FR	-0.443377	-0.573516	0.470827	0.80543	-0.0646575	-0.685812	0.485613	ns	ns
P04433	IGKV3-11	Ig kappa chain V-III region VG	-0.636877	-0.27491	0.0868869	1.20569	-0.298212	-0.466216	0.711507	ns	sign
P01619	IGKV3-20	Ig kappa chain V-III region B6	-0.484106	-0.810819	0.61573	0.892	-0.278503	-0.515969	0.710137	ns	ns
B9A064	IGLL5	Immunoglobulin lambda-like polypeptide 5	-0.426983	-0.0494553	0.944006	0.511139	-0.0355144	-0.384188	0.270978	ns	ns
P01714	IGLV3-19	Ig lambda chain V-III region SH	-0.46972	0.306975	1.02728	0.481342	-0.045054	-0.388492	0.287726	ns	ns
P80748	IGLV3-21	Ig lambda chain V-III region LOI	-0.385189	-0.397151	0.814547	0.554483	-0.198294	-0.214344	0.418902	ns	ns
P04211	IGLV7-43	Ig lambda chain V region 4A	-0.403244	-0.198236	0.880787	0.521299	0.127588	-0.345436	0.00436529	ns	ns
P01598		Ig kappa chain V-I region EU	-0.399607	0.114018	0.2696	0.625128	-0.113529	-0.636452	0.530949	ns
P01612		Ig kappa chain V-I region Mev	-0.437965	-0.458491	0.584406	0.734596	-0.109057	-0.404792	0.392967	ns
P01617		Ig kappa chain V-II region TEW	-0.513457	-0.560382	0.184458	1.01676	-0.293155	-0.356092	0.641518	ns
P01621		Ig kappa chain V-III region NG9	-0.560678	-0.365468	0.521531	0.956727	-0.15643	-0.040969	0.257861	ns
P01622		Ig kappa chain V-III region Ti	-0.251124	-1.04383	0.154245	0.657679	-0.154089	-0.0647538	0.267828	ns
P01625		Ig kappa chain V-IV region Len	-0.593055	-0.603604	0.363539	1.11905	-0.0104605	-0.586	0.347758	ns
P01702		Ig lambda chain V-I region NIG-64	-0.376038	-0.365688	0.786471	0.538789	-0.0606607	-0.196617	0.202408	ns
P01765		Ig heavy chain V-III region TIL	-0.440587	0.0120642	0.825069	0.557407	-0.0169069	-0.131105	0.099653	ns
P01769		Ig heavy chain V-III region GA	-0.444296	-0.890463	1.03849	0.710771	-0.281072	-0.225581	0.549437	ns
P01776		Ig heavy chain V-III region WAS	-0.264008	-0.422845	0.307414	0.490455	-0.238119	-0.390671	0.578559	ns
P04208		Ig lambda chain V-I region WAH	-0.445007	-0.432942	0.865757	0.657139	0.455495	-0.595027	-0.34606	ns
P04434		Ig kappa chain V-III region VH	-0.445626	-0.74962	0.618193	0.806435	-0.384676	-0.518657	0.87092	ns
P0CG05		Ig lambda-2 chain C regions	-0.514052	-0.211852	0.991828	0.694313	-0.0285634	-0.277171	0.199908	ns
Q969P0	IGSF8	Immunoglobulin superfamily member 8	0.410246	0.481323	-0.498077	-0.715003	0.229294	-0.172816	-0.246011	ns
P40189	IL6ST	Interleukin-6 receptor subunit beta	0.180372	0.18519	-0.413604	-0.249813	0.315048	-0.198824	-0.359905	ns
Q9NX62	IMPAD1	Inositol monophosphatase 3	-0.249817	-0.617052	0.689986	0.394981	0.124302	0.147329	-0.26994	ns
O14498	ISLR	Immunoglobulin superfamily containing leucine-rich repeat protein	-0.161338	-0.699217	1.07612	0.136101	0.316518	-0.101931	-0.417015	sign
P19827	ITIH1	Inter-alpha-trypsin inhibitor heavy chain H1	-0.232149	-0.864088	1.1982	0.267768	-0.0917197	-0.418703	0.374844	ns
P19823	ITIH2	Inter-alpha-trypsin inhibitor heavy chain H2	-0.223034	-0.893188	1.15612	0.270471	0.247487	-0.418535	-0.13406	sign
Q14624	ITIH4	35 kDa inter-alpha-trypsin inhibitor heavy chain H4	-0.301381	-0.73893	1.35361	0.318865	0.207758	-0.239585	-0.175872	ns
Q86UX2	ITIH5	Inter-alpha-trypsin inhibitor heavy chain H5	-0.00548971	-0.333324	0.124008	0.0506379	-0.044888	-0.512057	0.357498	ns
Q92876	KLK6	Kallikrein-6	0.169885	0.18641	0.147032	-0.399061	0.398265	-0.278781	-0.439421	ns
P03952	KLKB1	Plasma kallikrein	-0.268783	-0.831599	1.40244	0.266077	0.073231	-0.114175	-0.0451472	ns
P01042	KNG1	Bradykinin	-0.277851	-0.937234	1.33293	0.328202	0.0910505	-0.371317	0.073837	ns
Q5T749	KPRP	Keratinocyte proline-rich protein	-0.227602	-0.311183	0.834395	0.23956	0.419846	-0.527433	-0.33089	ns
P04264	KRT1	Keratin, type II cytoskeletal 1	-0.182031	-0.206606	0.619312	0.196139	0.103143	-0.359382	0.0489358	ns
P13645	KRT10	Keratin, type I cytoskeletal 10	-0.200376	-0.218566	0.605076	0.236832	0.113889	-0.376477	0.0425039	ns
P13646	KRT13	Keratin, type I cytoskeletal 13	-0.104561	-0.659717	0.467438	0.205397	0.208232	-0.0819448	-0.265912	ns
P02533	KRT14	Keratin, type I cytoskeletal 14	-0.178249	-0.0635128	0.700225	0.131543	0.0297288	-0.113269	0.0195928	ns
P08779	KRT16	Keratin, type I cytoskeletal 16	-0.154596	-0.25965	0.418581	0.218436	0.00856685	-0.140379	0.0666977	ns
P35908	KRT2	Keratin, type II cytoskeletal 2 epidermal	-0.219657	-0.271966	0.571541	0.294701	0.334846	-0.387587	-0.282636	ns
P19013	KRT4	Keratin, type II cytoskeletal 4	-0.267254	-0.52369	0.699668	0.402259	-0.04329	-0.142048	0.145429	ns
P13647	KRT5	Keratin, type II cytoskeletal 5	-0.297565	-0.313505	0.609169	0.435936	0.108347	-0.147782	-0.0787775	ns
P02538	KRT6A	Keratin, type II cytoskeletal 6A	-0.0975311	-0.110566	0.315922	0.109829	0.171209	-0.380591	-0.0411453	ns
P35527	KRT9	Keratin, type I cytoskeletal 9	-0.181835	-0.313729	0.774173	0.174315	0.031571	-0.207608	0.0702879	ns
P04180	LCAT	Phosphatidylcholine-sterol acyltransferase	0.178677	0.197802	-0.633496	-0.18368	0.139446	-0.123722	-0.13906	ns
P07195	LDHB	L-lactate dehydrogenase B chain	0.0405706	0.19968	0.0310874	-0.130298	0.135801	0.0443945	-0.228859	ns
Q08380	LGALS3BP	Galectin-3-binding protein	-0.366434	-0.874882	0.945353	0.59233	0.178164	-0.352161	-0.0676875	sign
Q96FE5	LINGO1	Leucine-rich repeat and immunoglobulin-like domain-containing nogo receptor-interacting protein 1	0.178919	-0.167383	-0.570529	-0.117804	0.30117	-0.370405	-0.241859	ns
Q12907	LMAN2	Vesicular integral-membrane protein VIP36	-0.272326	-0.216736	0.55675	0.382812	0.41653	-0.424765	-0.384095	ns
P02750	LRG1	Leucine-rich alpha-2-glycoprotein	-0.214428	-0.6618	1.23179	0.178001	-0.0672721	-0.06374	0.137028	ns
Q07954	LRP1	Low-density lipoprotein receptor-related protein 1 515 kDa subunit	-0.241005	-0.378369	1.4532	0.0941697	-0.087178	0.374244	-0.0813048	ns
Q13449	LSAMP	Limbic system-associated membrane protein	0.23143	0.222733	-0.571083	-0.304935	0.393822	-0.320578	-0.409072	ns
P51884	LUM	Lumican	-0.358406	-0.708284	1.20416	0.461096	0.0736265	-0.0449502	-0.0849679	ns
O94772	LY6H	Lymphocyte antigen 6H	0.20238	0.306929	-0.668062	-0.242229	0.274685	-0.185222	-0.307068	ns
Q9BZG9	LYNX1	Ly-6/neurotoxin-like protein 1	0.164652	0.362867	-0.293272	-0.298549	0.397236	-0.270733	-0.442438	ns
P61626	LYZ	Lysozyme C	-0.414744	-0.315472	1.02421	0.526711	0.150301	-0.31565	-0.0465838	ns
P49641	MAN2A2	Alpha-mannosidase 2x	0.265431	0.0482305	-0.298008	-0.408476	0.220847	-0.301598	-0.160366	ns
P43121	MCAM	Cell surface glycoprotein MUC18	-0.00719784	0.316112	0.320497	-0.156713	0.347501	-0.490405	-0.243356	ns
P40925	MDH1	Malate dehydrogenase, cytoplasmic	0.073191	-0.814459	0.615768	-0.128874	0.377314	-0.388271	-0.34595	sign
Q7Z7M0	MEGF8	Multiple epidermal growth factor-like domains protein 8	0.195766	-0.275253	-0.590584	-0.117503	0.373149	-0.455757	-0.301462	ns
P08253	MMP2	72 kDa type IV collagenase	-0.19224	-0.427778	0.550416	0.287131	0.187506	-0.148622	-0.19704	ns
Q16653	MOG	Myelin-oligodendrocyte glycoprotein	-0.0580841	0.467946	0.133723	-0.0428169	0.0966536	-0.328477	0.0411566	ns
P41271	NBL1	Neuroblastoma suppressor of tumorigenicity 1	0.153703	0.244701	-0.205646	-0.277193	0.215684	-0.0412644	-0.300143	ns
P13591	NCAM1	Neural cell adhesion molecule 1	0.131696	0.231737	0.0502049	-0.310577	0.254883	-0.246391	-0.242703	sign
O15394	NCAM2	Neural cell adhesion molecule 2	0.113501	-0.271	0.408887	-0.267518	0.1899	-0.322475	-0.102114	sign
O14594	NCAN	Neurocan core protein	0.265527	0.167098	-0.709981	-0.312795	0.367979	-0.544285	-0.24354	ns
Q7Z3B1	NEGR1	Neuronal growth regulator 1	0.316711	-0.202082	-0.786176	-0.297632	0.347014	-0.296621	-0.352436	ns
Q99435	NELL2	Protein kinase C-binding protein NELL2	0.315278	0.400165	-0.839003	-0.41968	0.358559	-0.184287	-0.43341	ns
Q92859	NEO1	Neogenin	-0.207438	-0.540712	0.994992	0.207972	0.271392	-0.0478161	-0.379992	ns
O94856	NFASC	Neurofascin	0.348839	0.209474	-0.908455	-0.415879	0.345558	-0.501926	-0.233912	ns
P14543	NID1	Nidogen-1	-0.298893	0.261094	0.443098	0.354119	0.25999	-0.477284	-0.119523	ns
P48745	NOV	Protein NOV homolog	-0.133246	0.247463	0.445339	0.0529416	0.332464	-0.174593	-0.39976	ns
P61916	NPC2	Epididymal secretory protein E1	-0.355191	0.107266	0.420092	0.500126	0.188806	-0.137696	-0.205181	ns
Q9NQX5	NPDC1	Neural proliferation differentiation and control protein 1	0.37316	0.210905	-0.568325	-0.56284	0.0861734	-0.119763	-0.0613944	ns
P23582	NPPC	CNP-22	0.258216	0.293877	-0.722907	-0.325096	0.283915	-0.0765074	-0.382518	ns
Q15818	NPTX1	Neuronal pentraxin-1	0.409531	0.364759	-0.702675	-0.625115	0.247917	-0.0513141	-0.342797	ns
O95502	NPTXR	Neuronal pentraxin receptor	0.189873	0.0345276	-0.453034	-0.220247	0.221579	-0.189787	-0.224823	ns
P01303	NPY	C-flanking peptide of NPY	0.101775	0.225079	0.099871	-0.269066	0.0600377	-0.207341	0.0274365	ns
Q92823	NRCAM	Neuronal cell adhesion molecule	0.327493	0.288284	-0.791233	-0.430301	0.402336	-0.226277	-0.47528	ns
Q9ULB1	NRXN1	Neurexin-1	0.408959	0.344552	-0.865323	-0.570556	0.064578	-0.000310064	-0.0966912	ns
Q9P2S2	NRXN2	Neurexin-2	0.476605	0.196209	-1.09226	-0.59188	0.282923	-0.314244	-0.246312	ns
Q9Y4C0	NRXN3	Neurexin-3	0.165713	-0.0244058	-0.245396	-0.224493	0.264829	-0.282942	-0.236909	ns
Q9P121	NTM	Neurotrimin	0.214113	0.328332	-0.785077	-0.233629	0.370513	-0.292494	-0.390023	ns
Q16620	NTRK2	BDNF/NT-3 growth factors receptor	0.137657	0.200272	-0.675859	-0.0963445	0.0369748	-0.414618	0.179488	ns
Q02818	NUCB1	Nucleobindin-1	-0.263047	0.0100863	0.597648	0.300606	0.162573	-0.377142	-0.030145	ns
Q86UD1	OAF	Out at first protein homolog	-0.362993	-0.295707	0.775409	0.501863	0.19612	0.266377	-0.445126	ns
P20774	OGN	Mimecan	-0.30138	0.0888548	0.351494	0.426349	0.271363	-0.0804272	-0.361469	ns
Q9NRN5	OLFML3	Olfactomedin-like protein 3	-0.0534622	0.368914	-1.18156	0.366404	0.0516086	-0.0373146	-0.0562679	ns
P23515	OMG	Oligodendrocyte-myelin glycoprotein	0.379563	0.0931341	-1.10038	-0.387481	0.290485	-0.503967	-0.150147	ns
Q14982	OPCML	Opioid-binding protein/cell adhesion molecule	0.288489	0.182975	-0.405742	-0.449868	0.201756	-0.106999	-0.242001	ns
P02763	ORM1	Alpha-1-acid glycoprotein 1	-0.195388	-0.854224	1.40119	0.137173	0.116034	-0.252183	-0.031147	ns
P19652	ORM2	Alpha-1-acid glycoprotein 2	-0.237309	-0.907434	1.31479	0.252365	0.149725	-0.235601	-0.0910808	ns
P19021	PAM	Peptidyl-alpha-hydroxyglycine alpha-amidating lyase	0.0226841	-0.354332	0.651007	-0.154212	0.414338	-0.17407	-0.522866	sign
Q9Y5F6	PCDHGC5	Protocadherin gamma-C5	-0.151027	-0.65358	0.38582	0.313639	0.247845	-0.30708	-0.197756	ns
Q15113	PCOLCE	Procollagen C-endopeptidase enhancer 1	-0.146551	-0.53097	0.500569	0.2424	0.086812	-0.0754397	-0.0874688	ns
Q9UHG2	PCSK1N	Big LEN	0.342351	0.41932	-0.346609	-0.621502	0.423421	-0.197846	-0.523018	ns
P30101	PDIA3	Protein disulfide-isomerase A3	0.0625154	0.124289	-0.428077	-0.0151892	0.272577	-0.505724	-0.122289	ns
P30086	PEBP1	Hippocampal cholinergic neurostimulating peptide	-0.00579255	-0.117348	0.517944	-0.117382	0.424287	-0.297069	-0.468091	sign
Q96S96	PEBP4	Phosphatidylethanolamine-binding protein 4	-0.118544	-0.364405	0.209007	0.239656	-0.0404089	-0.532754	0.362507	ns
P01210	PENK	Leu-enkephalin	0.204893	0.108842	-0.00794515	-0.398649	0.230041	-0.268856	-0.192711	ns
Q96PD5	PGLYRP2	N-acetylmuramoyl-L-alanine amidase	-0.299609	-0.493302	1.17566	0.311689	-0.0944142	-0.0651496	0.178539	ns
Q6UXB8	PI16	Peptidase inhibitor 16	-0.351109	-0.283673	0.82875	0.461265	0.202958	-0.0438641	-0.279581	ns
Q96FE7	PIK3IP1	Phosphoinositide-3-kinase-interacting protein 1	0.0523926	0.240205	0.122857	-0.188958	0.317025	-0.531672	-0.174256	ns
P14618	PKM	Pyruvate kinase PKM	-0.0314939	0.36168	0.390869	-0.143914	0.035642	-0.170184	0.0429746	ns
P00747	PLG	Activation peptide	-0.305038	-0.921132	1.31719	0.37901	0.061543	-0.115063	-0.0271124	ns
P55058	PLTP	Phospholipid transfer protein	-0.302794	-0.425728	0.508713	0.501844	0.216011	-0.214438	-0.202502	ns
Q6UX71	PLXDC2	Plexin domain-containing protein 2	-0.28135	0.536048	-0.17739	0.443947	0.33067	-0.505998	-0.209272	ns
P27169	PON1	Serum paraoxonase/arylesterase 1	-0.0761892	-0.910446	0.601593	0.17164	0.0874005	-0.280992	0.0281283	ns
P62937	PPIA	Peptidyl-prolyl cis-trans isomerase A	-0.205708	-0.557671	0.76903	0.276546	-0.0245398	-0.244764	0.17551	ns
P32119	PRDX2	Peroxiredoxin-2	0.205391	0.470343	-0.712947	-0.272412	-0.107286	-0.322159	0.343485	ns
Q92954	PRG4	Proteoglycan 4	-0.109195	-0.336647	0.428368	0.150232	0.0327435	0.257421	-0.194987	ns
P14314	PRKCSH	Glucosidase 2 subunit beta	0.036196	0.295593	-0.346818	-0.0312858	0.38366	-0.566857	-0.254271	ns
P04156	PRNP	Major prion protein	0.262562	0.147392	-0.456952	-0.378669	0.22793	-0.282278	-0.181937	ns
P07225	PROS1	Vitamin K-dependent protein S	-0.32904	-0.249073	1.23392	0.29118	0.287963	-0.34257	-0.237822	sign
Q5FWE3	PRRT3	Proline-rich transmembrane protein 3	-0.130459	-0.383648	0.152947	0.282808	0.32147	-0.404105	-0.253212	ns
P41222	PTGDS	Prostaglandin-H2 D-isomerase	-0.216175	-0.470244	0.769706	0.275133	0.329671	-0.251124	-0.352202	sign
P21246	PTN	Pleiotrophin	0.0279458	0.0515555	-0.0370214	-0.0521572	0.399641	-0.354115	-0.398796	ns
P23468	PTPRD	Receptor-type tyrosine-protein phosphatase delta	0.353005	0.631719	-0.559969	-0.626587	0.170458	-0.511936	0.0344104	ns
P23470	PTPRG	Receptor-type tyrosine-protein phosphatase gamma	0.181524	0.381259	-0.493218	-0.273788	0.286073	-0.506892	-0.141871	ns
Q16849	PTPRN	Receptor-type tyrosine-protein phosphatase-like N	0.0885156	0.169598	-0.398329	-0.0823529	0.29194	-0.297762	-0.269178	ns
Q92932	PTPRN2	Receptor-type tyrosine-protein phosphatase N2	0.389347	0.428336	-0.839601	-0.561867	0.414216	-0.39411	-0.397995	sign
Q13332	PTPRS	Receptor-type tyrosine-protein phosphatase S	0.253443	0.205865	0.0282911	-0.521168	0.177544	-0.308704	-0.0913843	ns
P23471	PTPRZ1	Receptor-type tyrosine-protein phosphatase zeta	-0.185071	-0.233029	0.342061	0.291051	0.192644	-0.548174	0.0216657	ns
Q99969	RARRES2	Retinoic acid receptor responder protein 2	0.00931556	-0.184516	0.548025	-0.138432	0.0337791	0.146659	-0.133776	ns
P02753	RBP4	Plasma retinol-binding protein(1-176)	-0.166376	-0.667559	1.45097	0.0254948	0.264472	-0.36971	-0.187205	sign
P78509	RELN	Reelin	0.27966	-0.26513	-0.556564	-0.283876	0.255285	-0.272566	-0.228473	sign
Q6NW40	RGMB	RGM domain family member B	0.220201	0.0662349	-1.24401	-0.0459533	0.217189	-0.220697	-0.200721	ns
P07998	RNASE1	Ribonuclease pancreatic	-0.0284264	-0.487462	0.544728	0.00243793	0.461756	-0.359137	-0.489123	sign
P34096	RNASE4	Ribonuclease 4	-0.214918	0.277451	0.421469	0.202838	-0.0680341	-0.0841064	0.149711	ns
Q9BZR6	RTN4R	Reticulon-4 receptor	0.292018	-0.00759252	-1.23218	-0.163941	0.190226	-0.522651	0.01083	sign
Q86UN3	RTN4RL2	Reticulon-4 receptor-like 2	0.455664	-0.0232386	-0.629173	-0.64121	0.276809	-0.443839	-0.163704	sign
P35542	SAA4	Serum amyloid A-4 protein	-0.115487	-0.714113	1.14594	0.0345708	0.189401	-0.490436	-0.00618685	sign
P13521	SCG2	Secretogranin-2	0.262444	0.395467	-0.0556482	-0.556729	0.0262253	-0.242672	0.0981762	ns
Q8WXD2	SCG3	Secretogranin-3	0.288453	0.681065	-0.896835	-0.418695	0.152815	-0.079684	-0.184068	ns
P05408	SCG5	C-terminal peptide	0.297325	0.64856	-0.624423	-0.5091	0.396098	-0.0639407	-0.557913	ns
Q9BRK5	SDF4	45 kDa calcium-binding protein	-0.0845896	0.349667	-0.00841091	0.0760152	-0.0965061	0.0626878	0.109236	ns
Q13228	SELENBP1	Selenium-binding protein 1	0.0550585	-0.208284	0.0807809	-0.0765754	-0.0475668	-0.371196	0.281695	ns
O75326	SEMA7A	Semaphorin-7A	0.0807023	-0.828546	0.156083	-0.00145169	0.293254	-0.572081	-0.115702	sign
P01009	SERPINA1	Alpha-1-antitrypsin	-0.349438	-0.704379	1.17124	0.453618	0.0561762	-0.0369156	-0.0633455	ns
P01011	SERPINA3	Alpha-1-antichymotrypsin	-0.446216	-0.588206	0.995923	0.656533	-0.0368787	-0.049168	0.08318	sign
P05154	SERPINA5	Plasma serine protease inhibitor	-0.278611	-0.638461	1.02293	0.352881	0.20154	-0.339027	-0.110195	ns
P08185	SERPINA6	Corticosteroid-binding globulin	-0.315548	-0.920254	1.11807	0.457811	0.13444	-0.10803	-0.140443	ns
P05543	SERPINA7	Thyroxine-binding globulin	-0.369973	-0.786332	1.18983	0.504814	-0.024032	-0.324902	0.220159	ns
P01008	SERPINC1	Antithrombin-III	-0.319152	-0.744134	1.1953	0.400153	0.134998	-0.156559	-0.113781	ns
P05546	SERPIND1	Heparin cofactor 2	-0.297918	-0.781344	1.2313	0.359108	0.0883064	-0.221307	-0.00705209	ns
P36955	SERPINF1	Pigment epithelium-derived factor	-0.271659	-0.172376	0.828583	0.289688	0.146017	-0.13188	-0.144294	ns
P08697	SERPINF2	Alpha-2-antiplasmin	-0.290366	-0.771537	1.22383	0.345213	-0.0243209	-0.0330191	0.0551922	ns
P05155	SERPING1	Plasma protease C1 inhibitor	-0.426209	-0.535971	0.884091	0.641215	0.0818017	-0.0534419	-0.0924188	ns
Q99574	SERPINI1	Neuroserpin	-0.306109	-0.687712	1.18876	0.365039	0.318033	-0.033962	-0.457805	ns
Q53EL9	SEZ6	Seizure protein 6 homolog	0.277896	0.568821	-1.1266	-0.304219	0.11411	-0.137938	-0.0929992	ns
Q9BYH1	SEZ6L	Seizure 6-like protein	0.163622	-0.0143666	-0.435682	-0.165917	0.0480237	0.0101093	-0.0777641	ns
Q6UXD5	SEZ6L2	Seizure 6-like protein 2	0.362425	0.453636	-0.912542	-0.496532	0.357045	-0.15574	-0.447314	ns
Q8N114	SHISA5	Protein shisa-5	-0.282817	0.246656	0.595202	0.282385	0.019407	-0.0371091	-0.00808202	ns
P78324	SIRPA	Tyrosine-protein phosphatase non-receptor type substrate 1	0.35483	-0.257827	-0.774481	-0.358017	0.276326	0.0403067	-0.43733	ns
P00441	SOD1	Superoxide dismutase [Cu-Zn]	0.160219	0.164704	-0.228945	-0.263481	0.442011	-0.377422	-0.449144	ns
P08294	SOD3	Extracellular superoxide dismutase [Cu-Zn]	-0.164603	-0.315146	0.758236	0.147836	0.345593	-0.372231	-0.307458	sign
Q9UPU3	SORCS3	VPS10 domain-containing receptor SorCS3	0.371958	0.538133	-0.792387	-0.56977	0.406799	-0.308312	-0.435489	ns
Q14515	SPARCL1	SPARC-like protein 1	-0.00723482	0.314491	0.419569	-0.185988	0.357371	-0.228847	-0.406376	ns
Q08629	SPOCK1	Testican-1	0.137441	0.176385	0.056379	-0.310045	0.301912	-0.0882099	-0.402882	ns
Q92563	SPOCK2	Testican-2	-0.0746877	0.0576813	0.429505	-0.00538281	0.223975	-0.437559	-0.088012	ns
P10451	SPP1	Osteopontin	-0.311559	0.493527	-0.0107132	0.45925	0.111457	-0.367892	0.0412865	sign
Q8IWU5	SULF2	Extracellular sulfatase Sulf-2	0.33484	0.327259	-0.591802	-0.512693	0.29883	-0.129169	-0.375049	ns
O60279	SUSD5	Sushi domain-containing protein 5	0.277722	0.664622	-0.669459	-0.463398	0.043437	0.209126	-0.18366	ns
P02787	TF	Serotransferrin	-0.245906	-0.763647	1.57183	0.157462	0.31607	-0.487501	-0.197855	sign
Q15582	TGFBI	Transforming growth factor-beta-induced protein ig-h3	-0.311805	-0.427187	1.16235	0.322614	0.292016	-0.506382	-0.151074	sign
P04216	THY1	Thy-1 membrane glycoprotein	0.374283	0.397596	-1.01185	-0.475404	0.184807	-0.183821	-0.173046	ns
P16035	TIMP2	Metalloproteinase inhibitor 2	-0.335263	-0.363586	0.998281	0.400001	0.307464	-0.372709	-0.249995	ns
Q24JP5	TMEM132A	Transmembrane protein 132A	0.193327	0.184109	-0.621377	-0.210979	0.393379	-0.31387	-0.412209	ns
P62328	TMSB4X	Hematopoietic system regulatory peptide	-0.0727817	0.424748	0.0813195	0.00992948	0.0759941	-0.245797	0.0252942	ns	ns
O75509	TNFRSF21	Tumor necrosis factor receptor superfamily member 21	0.446259	0.504966	-0.931606	-0.656485	0.287224	-0.289598	-0.26673	ns	ns
P22105	TNXB	Tenascin-X	-0.252239	-0.0625903	0.707613	0.264758	0.13634	0.277625	-0.36183	ns	ns
P02766	TTR	Transthyretin	-0.336218	-0.588915	0.750532	0.528653	0.125099	-0.272082	-0.033469	ns	sign
P13611	VCAN	Versican core protein	-0.0229989	0.0622107	-0.879538	0.29151	0.242612	-0.364196	-0.157541	ns	sign
O15240	VGF	Antimicrobial peptide VGF[554-577]	0.197986	0.455212	-0.573448	-0.297155	0.395763	-0.172422	-0.495939	ns	sign
P08670	VIM	Vimentin	-0.0523044	-0.335979	0.111347	0.140883	0.233723	-0.300609	-0.180239	ns	sign
Q8TAG5	VSTM2A	V-set and transmembrane domain-containing protein 2A	0.0503724	0.153492	-0.499818	0.0217812	0.0989576	-0.18211	-0.0452408	ns	ns
P04004	VTN	Somatomedin-B	-0.251414	-0.607201	1.31928	0.206821	0.190481	-0.142945	-0.204719	ns	sign
Q8TEU8	WFIKKN2	WAP, Kazal, immunoglobulin, Kunitz and NTR domain-containing protein 2	-0.0751969	0.312822	0.0506558	0.0496725	0.239275	-0.199923	-0.245623	ns	sign
Q86Y38	XYLT1	Xylosyltransferase 1	0.0803586	0.465746	-0.302537	-0.165237	0.465446	-0.133299	-0.622633	ns	sign
P63104	YWHAZ	14-3-3 protein zeta/delta	-0.0503714	0.00789299	0.368288	-0.0199804	0.224844	-0.536195	-0.0334223	ns	sign
											ns
											ns
											ns
											ns
											ns
											ns
											ns
											ns
											ns
											ns
											ns
											ns
											sign
											ns
											ns
											sign
											ns
											ns
											sign
											ns
											ns
											ns
											ns
											ns
											sign
											ns
											ns
											ns
											ns
											ns
											ns
											ns
											ns
											ns
											ns
											ns
											ns
											ns
											sign
											ns
											ns
											ns
											ns
											sign
											ns
											ns
											ns
											sign
											ns
											ns
											ns
											ns
											ns
											ns
											ns
											ns
											ns
											ns
											ns
											ns
											ns
											ns
											ns
											ns
											ns
											ns
											sign
											ns
											ns
											sign
											sign
											sign
											ns
											ns
											ns
											ns
											sign
											ns
											ns
											ns
											ns
											ns
											ns
											sign
											ns
											ns
											sign
											ns
											ns
											ns
											ns
											ns
											sign
											ns
											sign
											ns
											ns
											ns
											ns
											ns
											ns
											ns
											ns
											sign
											ns
											ns
											sign
											ns
											ns
											sign
											sign
											ns
											ns
											ns
											ns
											ns
											sign
											sign
											ns
											sign
											sign
											sign
											sign
											sign
											ns
											sign
											ns
											sign
											ns
											ns
											ns
											ns
											ns
											ns
											sign
											ns
											ns
											ns
											ns
											ns
											ns
											ns
											sign
											sign
											ns
											sign
											ns
											ns
											ns
											ns
											ns
											ns
											ns
											ns
											ns
											sign
											ns
											ns
											ns

## Sheet: (b)
Table S4b. A large data table of 163 individuals obtained by merging ER values of MS status from cohort 1, which is the proteome data after omitting effects of groups by ER modelling (Supplementary Fig. 15) with data of group A from cohort 2.
Association number	Ensemble identity	gene symbol	protein names	nonMS1	nonMS2	nonMS3	nonMS4	nonMS5	nonMS6	nonMS7	nonMS8	nonMS10	nonMS11	nonMS12	nonMS13	nonMS14	nonMS15	nonMS16	nonMS17	nonMS18	nonMS19	nonMS20	nonMS21	nonMS22	nonMS23	nonMS24	nonMS25	nonMS26	nonMS28	nonMS29	nonMS30	nonMS33	nonMS34	nonMS35	nonMS36	nonMS37	nonMS38	nonMS39	nonMS41	nonMS42	nonMS43	nonMS44	nonMS45	nonMS46	nonMS47	nonMS48	nonMS51	nonMS52	nonMS53
				group,A	group,A	group,A	group,A	group,A	group,A	group,A	group,A	group,A	group,A	group,A	group,A	group,A	group,A	group,A	group,A	group,A	group,A	group,A	group,A	group,A	group,A	group,A	group,A	group,A	group,A	group,A	group,A	group,A	group,A	group,A	group,A	group,A	group,A	group,A	group,A	group,A	group,A	group,A	group,A	group,A	group,A	group,A	group,A	group,A	group,A
				Ctrl	Ctrl	Ctrl	Ctrl	Ctrl	Ctrl	Ctrl	Ctrl	Ctrl	Ctrl	Ctrl	Ctrl	Ctrl	Ctrl	Ctrl	Ctrl	Ctrl	Ctrl	Ctrl	Ctrl	Ctrl	Ctrl	Ctrl	Ctrl	Ctrl	Ctrl	Ctrl	Ctrl	Ctrl	Ctrl	Ctrl	Ctrl	Ctrl	Ctrl	Ctrl	Ctrl	Ctrl	Ctrl	Ctrl	Ctrl	Ctrl	Ctrl	Ctrl	Ctrl	Ctrl	Ctrl
P04217	ENSG00000121410	A1BG	Alpha-1B-glycoprotein	0.268146	0.626842	1.73924	0.65967	0.662692	2.30641	0.293062	0.220471	0.770897	0.174579	1.14033	0.289009	0.834505	0.267282	0.368064	0.945357	-1.49034	2.09093	0.17118	-0.611813	-0.203491	0.994578	-0.430682	0.00110795	0.65414	1.55623	1.52445	-0.211695	-0.576951	0.356309	1.17118	1.77111	0.633165	-0.100662	2.3301	0.644126	0.989912	0.513609	-1.43206	0.0911372	-1.50804	0.421435	1.40802	-0.327491	-1.10635	0.132252
P01023	ENSG00000175899	A2M	Alpha-2-macroglobulin	-1.03198	-0.210207	0.496785	2.98901	-0.481593	1.29874	-0.304896	-0.110546	0.878113	0.568952	0.665772	1.05484	0.433343	-1.05768	0.00916843	-0.620854	0.207982	0.71687	-0.39759	-0.501985	-0.619028	-0.373208	-0.273784	0.174401	0.310957	0.759176	2.02007	-0.309867	-0.541417	0.585015	0.662965	0.127226	-0.378416	0.538617	-0.0698972	-0.291031	-0.203849	-0.0853519	0.358911	-0.683248	-1.54979	1.36032	-0.228164	-0.640401	-0.552238	0.237877
P60709	ENSG00000075624	ACTB	Actin, cytoplasmic 1	-0.429813	0.334579	0.719421	2.32343	-0.0115748	0.536173	-0.429813	-0.958279	3.27999	0.110549	-0.280534	-0.0115748	-0.591029	-0.280534	-0.591029	-0.591029	1.04238	-0.958279	0.225677	0.225677	-0.280534	-0.958279	-0.766291	0.334579	-0.280534	-0.591029	0.536173	-0.0115748	-1.1705	0.225677	0.110549	0.629884	-0.429813	1.04238	-2.80392	-0.280534	-0.0115748	-0.141573	-0.766291	0.536173	-0.0115748	1.62185	0.536173	0.536173	0.334579	0.536173
Q9P0K1	ENSG00000008277	ADAM22	Disintegrin and metalloproteinase domain-containing protein 22	-0.0757915	-0.497204	0.448002	0.146936	0.716936	-0.0564614	0.129108	-0.194993	0.57108	1.71127	1.91319	-1.30054	1.09769	-0.474375	-1.08894	0.367912	-0.920703	1.39616	0.146936	0.881512	0.301958	-0.66307	-1.2692	-0.590646	0.494863	0.57108	2.72133	-0.920703	0.234232	1.76795	0.674058	-0.451751	-0.497204	-0.429327	-0.520243	-0.21542	0.78682	0.234232	-0.520243	-0.194993	-0.687681	0.384134	-0.256774	0.510292	-0.687681	0.111154
O94910	ENSG00000072071	ADGRL1	Latrophilin-1	-0.358906	-0.292382	-1.31353	-0.248469	-0.270372	-0.777507	0.387637	-0.540721	-1.7928	-0.226673	1.18961	0.0486378	-0.801784	-1.12854	-0.270372	-1.07689	-0.292382	-0.925015	0.632503	-0.68146	-0.471787	0.329442	-0.563936	0.669186	-0.204947	-0.248469	0.55843	1.2225	0.848591	-0.0554897	-1.56165	0.848591	-0.449034	-0.314462	5.2211	0.00724198	-0.0977716	-1.67592	1.12319	-0.403775	0.290244	-0.248469	-0.494683	-0.65775	1.13989	-0.471787
Q8IUX7	ENSG00000106624	AEBP1	Adipocyte enhancer-binding protein 1	0.816661	0.66021	0.279959	0.0472431	0.279959	-0.539453	0.204615	-0.252619	-0.642333	-0.749335	-1.03718	0.204615	1.77668	0.424563	0.242552	1.55551	-0.860789	0.66021	-0.16346	-0.392192	0.56175	3.1429	-0.860789	-1.09868	-0.298339	-0.860789	-0.695295	-0.590399	-1.80661	-0.590399	-3.28314	0.279959	0.459525	-1.50061	-0.695295	-0.695295	0.127087	0.594975	-1.29211	0.906319	1.02137	0.0874625	0.389138	1.23761	0.528108	-0.642333
P43652	ENSG00000079557	AFM	Afamin	-0.0292671	0.786549	1.13489	0.243724	0.289328	1.3431	0.657765	0.279123	0.715462	-0.0686591	0.828507	0.267391	0.082985	-0.176861	0.587096	0.405357	-1.32331	2.37334	-0.432282	-0.813042	-0.529213	1.40102	-0.323965	-0.16778	0.936795	1.80992	2.04603	-0.633148	-0.424052	0.0668419	1.11346	1.74517	-0.117622	0.731994	2.07458	0.689215	0.825134	1.35272	-1.65865	-0.555258	-1.14765	0.0341954	1.76029	0.105355	-1.49793	0.113297
P01019	ENSG00000135744	AGT	Angiotensin 1-4	-1.18552	-0.594883	1.37718	-1.63583	1.85633	-0.363453	1.18162	0.350371	-0.396393	1.69488	0.774402	0.572581	-0.362154	-0.145874	-0.445051	-0.597158	0.576683	0.732405	0.339486	-0.29465	-1.46634	1.37588	0.214633	1.36971	1.14279	0.0846214	1.76596	0.952056	-0.1265	1.32292	0.59492	1.06026	-0.695529	-0.169147	-2.69351	-0.723392	0.703283	1.0616	-0.568929	-0.19506	-0.833908	1.40996	1.0012	-0.554917	-0.924319	-0.170406
P02765	ENSG00000145192	AHSG	Alpha-2-HS-glycoprotein	0.573303	0.984168	0.588283	-0.25732	0.152008	0.877149	-0.502057	-0.260123	0.675906	-0.343194	0.694112	0.059382	-0.180322	-0.0508774	0.230709	-0.0461602	-1.80276	0.987212	0.178156	-0.301372	-0.813273	0.354758	-0.277937	0.0696302	0.474723	1.8018	1.21726	-0.473483	-0.584044	-0.546231	1.46768	0.922919	0.52292	-0.00156511	3.38183	0.675906	1.64494	0.672108	-0.712207	0.324239	-2.06496	-0.134943	1.11449	0.644769	-0.676052	0.0934575
P02768	ENSG00000163631	ALB	Serum albumin	0.232715	0.953911	0.719401	0.216781	0.419249	1.30031	-0.0748837	-0.224873	1.02665	-0.0920303	1.31052	0.809637	0.883939	0.303553	0.151312	0.908186	-2.15204	1.40284	-0.563994	-0.450896	-0.504241	0.260254	-0.546674	0.305458	0.555556	1.37721	0.770667	-1.20656	-0.674321	0.591408	1.12901	0.555556	0.753694	0.221284	2.46749	0.0136203	0.762527	1.04034	-1.94022	0.0047872	-1.82505	0.178678	1.08277	0.534772	-0.714676	0.554517
Q13740	ENSG00000170017	ALCAM	CD166 antigen	-2.56843	-0.233066	-0.10701	0.91878	0.257232	0.280772	0.315992	0.174033	-0.974219	-0.361683	0.613208	1.12853	-1.03159	-0.0696337	0.690971	-2.17876	0.362623	0.0289291	0.374213	-0.586347	0.150089	0.635535	0.897441	-0.735943	0.854494	-0.258583	1.23096	-0.309931	-0.453238	0.138094	-0.0696337	-0.931542	0.374213	0.940073	0.929427	-0.532753	-0.559483	-1.4633	3.16618	-1.89287	-0.791245	0.221697	0.0411484	-1.6191	0.339308	-0.132033
P04075	ENSG00000149925	ALDOA	Fructose-bisphosphate aldolase A	-0.538414	0.552827	0.0594489	0.39386	0.63039	1.68679	0.0594489	-0.042576	1.51879	0.604648	-0.473587	0.952907	-1.12728	-1.7554	0.366837	-1.25791	1.6035	-0.911202	0.952907	-0.409636	-0.299693	0.215586	0.694105	-0.377964	0.952907	-0.222636	1.09486	0.447433	-0.237966	-0.789466	0.5004	-0.116803	-0.346494	2.2421	-0.377964	-0.538414	-0.85864	-0.670696	1.85914	-2.05794	-0.85864	0.769445	-0.146825	-1.49036	0.33968	-0.131797
P02760	ENSG00000106927	AMBP	Alpha-1-microglobulin	0.70249	0.781054	0.859783	0.269432	0.346637	2.06301	0.22332	0.190702	0.970935	0.172227	1.2099	0.404567	0.985591	0.227199	0.35518	0.611248	-1.57353	1.5484	-0.47776	0.485259	-0.314354	0.54414	-0.675867	0.109029	1.24258	1.35476	1.03786	-0.944115	-0.428312	0.211637	1.8609	1.27716	0.39382	0.924521	2.1125	0.680559	1.17925	1.45263	-1.4223	-0.188773	-1.62434	0.451705	1.08631	0.00565143	-0.790339	0.0579517
Q01484	ENSG00000145362	ANK2	Ankyrin-2	1.13552	-1.14879	-0.962436	-0.886136	0.807784	0.0296279	0.633602	0.717512	-0.69978	-0.756144	-0.647933	1.62604	-0.756144	0.797164	-0.886136	-0.647933	0.0118786	1.45489	0.394631	-1.14879	-1.14879	-0.886136	-1.41144	0.692832	1.25942	0.887001	1.66644	-1.04893	0.529136	0.769828	-1.04893	1.09625	1.40029	0.42386	1.72526	0.758562	-0.962436	-0.886136	-0.00636902	-0.817887	-1.5978	-1.14879	1.59084	0.640457	0.211588	0.673684
P04083	ENSG00000135046	ANXA1	Annexin A1	0.787673	0.787673	0.787673	0.125188	0.787673	-1.00732	0.787673	-1.00732	5.54014	-1.00732	0.787673	0.125188	1.2577	-1.00732	1.2577	-1.00732	0.787673	1.2577	0.125188	0.125188	0.125188	-1.00732	0.125188	0.125188	0.125188	-1.00732	-1.37119	0.125188	-1.00732	-1.00732	0.125188	0.125188	0.125188	0.125188	-1.00732	0.125188	0.125188	0.787673	0.125188	0.125188	-1.00732	0.787673	-1.00732	1.2577	0.125188	1.2577
P51693	ENSG00000105290	APLP1	Amyloid-like protein 1	-0.899816	0.635124	-0.354386	0.810136	0.4161	-0.0577301	0.134867	-0.929533	-0.748035	0.0929212	-0.460575	0.536809	-0.570054	-1.17385	0.212436	-1.46354	1.4159	-1.1856	1.31426	0.753154	0.448625	0.045877	0.0433602	-0.119004	0.477342	-0.568409	0.0292599	-0.3328	-0.334381	-1.15653	0.38164	-1.65088	-0.0577301	1.39622	-0.131362	0.935781	-0.16408	-0.775494	2.03564	-1.46602	0.236409	0.0566862	-0.436472	-0.362259	0.819623	-0.316796
Q06481	ENSG00000084234	APLP2	Amyloid-like protein 2	-0.253755	1.05475	0.186335	0.0806007	0.089508	-0.735152	1.50911	-0.992686	-0.912606	-0.139286	0.0447409	-1.09799	-0.856338	-0.627948	-1.24264	0.685836	-0.371481	0.365144	0.889089	-0.341732	-0.778795	-1.19386	-0.0462635	-0.000516282	-1.61455	-0.638556	-1.10986	0.799988	1.08289	-0.167622	-0.935321	-0.564933	1.08289	0.49639	-1.206	-0.800818	1.0406	1.11085	0.0447409	0.0176442	1.58441	0.708897	0.133814	-0.492609	2.09284	0.423085
P02647	ENSG00000118137	APOA1	Apolipoprotein A-I	0.353093	0.500143	1.55546	0.308697	0.529253	1.34479	-0.00528883	0.488131	0.823803	0.266357	1.14196	0.115011	0.747096	-0.0514982	0.298352	1.18741	-1.3711	1.66252	-0.461833	-0.721699	-0.777267	0.902713	-0.507933	0.216022	0.504536	1.64326	1.93452	-0.737325	-0.312751	-0.175778	1.60632	1.49077	0.412884	1.04406	1.66301	0.843068	1.02775	1.11469	-1.43806	0.0982168	-1.85945	0.790372	1.55875	0.193642	-1.14319	0.922806
P02652	ENSG00000158874	APOA2	Apolipoprotein A-II	0.703185	0.58513	1.39926	0.220419	1.79481	1.33586	0.0101542	-0.0666757	0.566627	0.298011	0.997681	0.00191671	1.30838	0.0307971	0.765408	-0.00558308	-1.26013	1.5803	-0.722797	-0.817024	-0.824536	0.836374	-0.83586	0.205051	0.436327	1.69724	2.00419	-0.964733	-1.21814	0.504305	0.988902	1.05618	0.547926	0.590786	-0.283948	0.571483	1.04835	1.28887	-1.44942	-0.503656	-1.3188	0.694677	1.87339	0.354702	-1.12513	0.444614
P06727	ENSG00000110244	APOA4	Apolipoprotein A-IV	1.33201	1.04288	-0.494358	0.766733	0.0832395	0.692463	-0.261152	-0.0419489	-0.744339	-0.818666	0.0794206	1.26603	1.25105	1.12678	0.418056	0.810155	-1.5371	0.86915	-0.35074	0.199984	-0.193657	0.60098	0.0705099	0.86857	0.700921	1.63189	-0.187844	-0.25664	0.290265	0.181526	1.31149	0.269134	0.590457	0.401111	1.22244	0.62675	1.19711	0.834893	-0.282298	0.239163	-1.22201	0.0344286	0.349415	0.461747	-0.492675	0.728559
P04114	ENSG00000084674	APOB	Apolipoprotein B-100	-0.436625	-0.200454	0.477563	3.29444	0.77951	1.31603	0.724063	-0.436625	0.884287	-0.436625	0.884287	-0.31361	-0.095676	0.724063	-0.720334	0.178822	0.408584	0.77951	-1.07564	-1.07564	-0.720334	0.408584	-1.07564	-0.57138	0.178822	1.07307	1.27833	-0.886859	-0.095676	0.77951	0.259629	0.408584	-0.31361	2.4871	2.73944	0.259629	0.0931041	-0.200454	-0.31361	-1.29357	-1.55134	3.12907	1.27833	-0.31361	-1.07564	0.666353
P05090	ENSG00000189058	APOD	Apolipoprotein D	-0.289256	0.411176	0.758334	0.0800019	-0.177207	1.58282	-0.520426	0.369091	1.46448	0.758461	0.823535	-0.24171	-0.387969	1.17848	-0.264912	0.0773557	-0.30888	1.40521	0.0609494	-0.0399652	0.677488	0.552694	-0.135609	0.0434423	-0.280873	0.632312	0.239513	-0.196682	0.419178	0.640039	0.970811	0.916914	0.0561228	0.511795	1.15672	-0.109655	0.259053	1.60215	-1.9751	0.0844686	-1.58927	0.268854	1.5253	0.178524	-0.187834	0.689956
P02649	ENSG00000130203	APOE	Apolipoprotein E	-0.119277	-0.176717	0.816106	0.457979	-1.78077	0.156268	-0.0405792	0.60356	0.139384	-0.403776	-0.639912	-0.63754	0.443997	0.198541	-1.6869	-0.875066	0.39686	-1.12081	-0.903438	-0.335176	-0.417063	-0.496333	-0.126146	0.612268	-0.682674	0.61006	-0.793792	0.272783	-0.703238	0.475967	-0.258399	-0.320826	-0.158402	-1.82578	1.00008	-0.108812	-0.559047	-0.57217	-0.319845	-0.0553376	-1.00303	0.89276	0.208802	-1.43904	1.03384	0.329527
P02749	ENSG00000091583	APOH	Beta-2-glycoprotein 1	0.652017	0.495345	0.959745	0.291903	-0.136758	1.72386	0.424854	-0.0617075	0.582482	-0.121319	1.15802	0.678956	1.29855	0.414209	0.333443	0.568501	-1.52329	1.81923	-0.732366	-0.288518	0.135834	-0.0631491	-0.5248	-0.118368	1.09228	1.54481	0.660181	-0.539871	-0.477711	-0.254505	0.265064	1.34869	0.679794	0.514975	2.66684	0.532644	0.868937	1.72842	-1.25126	0.0488816	-1.2631	-0.125459	1.27042	0.0670197	-0.250146	0.000418201
O14791	ENSG00000100342	APOL1	Apolipoprotein L1	0.614822	0.614822	0.939532	0.384444	0.614822	1.06298	1.16991	0.384444	2.01563	0.789064	0.0597335	0.0597335	-0.495355	0.384444	-0.495355	1.26424	0.0597335	1.55872	0.407763	-2.28948	0.793521	1.77355	0.384444	-1.28656	-0.2567	-0.495355	-0.495355	0.384444	-1.69014	-0.495355	0.0014326	1.81932	-1.66714	1.67331	0.0597335	-0.508499	0.939532	-0.495355	0.117141	1.12672	-1.25874	-0.0578952	-1.28758	-1.13875	-1.24559	0.0597335
O95445	ENSG00000204444	APOM	Apolipoprotein M	0.932251	0.892735	1.6164	1.59101	0.63195	1.99467	0.583907	0.259769	0.76778	-0.0736323	1.78339	0.483158	0.430235	0.0683866	0.583907	1.45751	-1.58019	1.48514	-0.706588	-0.822281	-0.598892	0.0683866	-1.08305	0.198546	0.678554	1.42938	1.42938	-0.947225	-0.0736323	-0.0736323	0.63195	1.11612	0.76778	0.723806	0.63195	0.892735	0.932251	0.134824	-1.23185	-0.706588	-1.58019	1.184	2.0337	-0.314269	-1.08305	0.810553
P05067	ENSG00000142192	APP	Amyloid beta A4 protein	-1.02477	0.159748	-0.447819	-0.543827	0.380013	-1.35001	0.868953	-1.36266	-2.19056	-0.00476395	-0.0372844	-0.719891	-0.875957	-1.43638	-1.09758	-0.157821	-0.107179	-0.432999	2.41334	-0.238038	-1.42356	-0.500823	-0.178789	0.0529316	-0.219626	-1.10098	0.0914708	0.318661	0.621733	0.203853	0.277533	-0.63414	0.399234	0.183143	-0.605632	-0.925013	-0.116822	0.292127	-0.178789	-0.430022	1.17086	1.0058	0.544945	-0.0468302	0.989974	-0.168305
Q15904	ENSG00000071553	ATP6AP1	V-type proton ATPase subunit S1	0.142118	0.324068	0.238865	0.122517	0.843752	-0.48996	0.370654	-1.63091	-1.69086	-0.388906	-1.16625	-1.54254	0.717559	-0.920193	0.525384	-0.130689	-0.130689	-0.268602	1.51661	1.03021	-1.31553	-0.422307	0.0630972	1.50952	-0.225678	0.605049	-2.20386	0.276925	-0.535637	0.462361	0.333414	-0.130689	0.171388	-0.932792	0.68325	-0.0994855	1.36549	0.453278	1.03021	0.516448	1.08536	1.5867	1.29159	1.04604	0.793709	-0.593475
O75787	ENSG00000182220	ATP6AP2	Renin receptor	0.145576	0.0103064	-0.0616219	0.786944	0.741878	-1.30822	-0.90064	-1.16116	-1.64737	-0.136748	-1.84644	-1.16116	0.0103064	0.145576	0.330129	0.0792942	0.496501	-0.784044	0.741878	0.786944	0.548515	-0.4759	-0.784044	0.0103064	-0.674968	-0.297837	-0.297837	0.0103064	-0.4759	0.0792942	-1.02589	0.0103064	-2.07211	-1.30822	1.10985	0.496501	-0.384526	-0.90064	0.647961	0.27083	0.387426	0.786944	0.830851	-0.384526	-0.136748	-0.674968
P30530	ENSG00000167601	AXL	Tyrosine-protein kinase receptor UFO	-0.886198	-0.501267	-1.35466	0.149341	-0.107703	0.559588	-0.183813	0.113474	-0.419862	0.845276	-0.0701068	0.783279	-0.379687	-1.25714	-1.50485	-1.25714	0.559588	-0.886198	-1.11457	-0.222337	-0.222337	0.559588	-0.542507	0.526742	-0.711199	-0.79788	0.184935	0.688718	0.290122	0.22026	-0.79788	-0.0328093	-0.711199	0.392998	-1.55601	-0.886198	-0.976213	-0.711199	0.814383	-0.886198	0.559588	-0.339849	0.0773282	-0.626092	1.34151	-0.79788
P25311	ENSG00000160862	AZGP1	Zinc-alpha-2-glycoprotein	0.444204	0.923352	0.359398	0.517182	0.457976	1.84651	0.095579	0.39233	1.20979	0.32515	1.43618	0.824524	0.937985	0.642002	-0.422518	0.332215	-1.98171	1.63893	-0.571449	-0.0660902	-0.241813	0.501076	-0.343461	0.311394	1.5616	0.435117	0.778729	-0.816061	-0.228496	0.531266	1.65239	0.615822	0.573756	0.0406187	1.7651	0.343793	0.672161	1.87308	-1.28352	-0.622086	-1.32974	0.21219	0.783492	-0.163571	-0.81675	0.120756
P61769	ENSG00000166710	B2M	Beta-2-microglobulin	-1.26095	-1.46351	0.0552164	-1.2771	-0.197497	-1.11842	0.0454456	0.134964	-1.35384	-0.184996	-0.109892	-0.26426	-0.955433	-0.970306	-0.19265	-1.25909	-1.02222	-0.361738	-0.241657	-1.8882	-0.458144	-0.156194	-0.612563	-1.39958	-0.0185618	0.776544	0.381631	-0.544856	-0.398091	1.03018	1.30052	-0.537229	-0.410132	-0.37781	3.0301	-1.20133	-0.199359	-0.213798	0.904686	-0.492176	-0.856679	-0.0870592	-0.0897634	-0.778666	0.153562	-0.778105
O43505	ENSG00000174684	B4GAT1	N-acetyllactosaminide beta-1,3-N-acetylglucosaminyltransferase	-1.82754	-0.53638	0.444731	0.00406565	1.44207	-0.0342873	0.769904	-1.28103	-1.13093	0.29947	-0.752913	-0.689123	-0.866987	-1.02898	-0.134659	-0.289842	0.0331651	0.180985	2.30221	-0.42266	-0.91168	-0.975352	-1.54037	-0.653684	0.608656	-0.125444	0.629802	0.567114	0.126252	0.0432061	1.08956	-1.36046	-0.355247	0.568098	3.11829	-1.02631	0.9534	-0.760631	2.07123	-0.339733	0.0843548	0.697805	0.655908	0.0197376	0.559987	0.143814
P80723	ENSG00000176788	BASP1	Brain acid soluble protein 1	0.400165	0.101453	0.356478	0.977375	-0.800695	1.01149	0.872144	0.506142	1.58402	-0.128566	-0.472575	0.907717	-1.34759	-0.800695	0.686229	-0.731522	1.55695	-0.382017	0.705458	0.0521424	0.243783	0.925316	1.51579	-1.05916	0.00183559	0.0271159	0.485305	1.29913	1.32913	-1.93622	0.334343	0.0271159	1.04514	2.22175	-2.04943	0.686229	0.00183559	-1.02055	1.54331	-0.566553	0.356478	-0.0237042	-1.34759	-2.49188	0.243783	0.266734
Q96GW7	ENSG00000132692	BCAN	Brevican core protein	-0.274593	-0.432325	1.01791	-0.41717	0.802685	-1.653	0.898233	-0.563657	-1.72971	0.441308	0.11512	-0.601787	-0.25497	-1.09315	-0.020494	0.695855	-0.388685	0.763699	1.26553	0.064665	-2.20961	-0.640178	-0.60875	0.0983265	-0.856408	-1.00993	-0.370327	0.401056	1.03333	0.469906	1.0487	-0.812841	0.529372	-0.271316	1.62199	-1.73827	0.275533	0.0508132	0.186167	-0.541278	0.0845864	0.313775	-0.376993	0.34159	1.59894	-0.594861
P35613	ENSG00000172270	BSG	Basigin	-0.55906	1.03373	-0.854048	0.361871	0.361871	-0.0564896	0.161423	-0.0564896	-0.0564896	0.161423	0.161423	0.161423	0.161423	-0.854048	0.720255	-0.0564896	1.99959	-1.57451	0.881888	0.161423	-0.854048	-0.295198	0.361871	1.03373	0.161423	-0.295198	0.720255	0.361871	-0.0564896	-0.295198	0.881888	-0.55906	-0.295198	-0.0564896	-0.55906	-0.0564896	-1.18846	-1.18846	1.17688	-0.854048	-0.854048	0.361871	-0.0564896	-0.0564896	0.361871	0.161423
P43251	ENSG00000169814	BTD	Biotinidase	-0.86619	-0.573204	0.943821	-0.717835	2.01659	1.40066	-0.92278	-0.159592	-0.33697	-0.268763	1.40702	0.311703	0.832585	0.726368	-0.060621	-1.14501	-1.08619	1.848	1.08671	-1.06672	-0.573204	-0.0524443	-0.397283	1.75882	0.909292	1.09343	1.4766	-0.0687978	0.342305	1.95899	1.42609	1.04623	0.625414	-0.0934089	0.0608154	-1.82299	0.0125647	0.342305	0.00446891	-0.564299	-1.40683	0.566922	0.712039	0.747741	-1.40683	0.697709
P02745	ENSG00000173372	C1QA	Complement C1q subcomponent subunit A	-0.144271	-0.814817	0.636087	-0.0960362	0.576257	0.362696	-0.7669	-1.23225	0.535858	0.714448	1.15351	1.14774	-0.0562996	0.54936	-0.902629	-1.72537	-1.12614	0.866485	-0.335065	-1.8498	0.418952	0.976668	-0.8536	-0.757369	0.655836	-0.259272	0.87268	-0.882933	-0.645043	0.327089	-0.00915037	0.218257	0.283937	0.1813	2.54331	-0.292787	0.362696	0.695017	0.113819	-0.63583	-0.9623	-1.07418	0.327089	-0.250959	0.0219824	0.210897
P02746	ENSG00000173369	C1QB	Complement C1q subcomponent subunit B	-0.204762	0.289486	-0.191348	0.235337	0.616894	1.21299	-0.986782	0.283502	1.35887	0.688099	0.981624	0.899866	-0.0463631	0.868759	-0.819768	-0.279437	0.112498	0.899866	-1.42263	-0.570128	1.09154	0.605821	-0.906411	-1.22902	0.271504	0.0937355	0.768759	-0.914391	-0.0398872	-0.164606	-0.0269644	-0.118205	0.112498	0.698941	-0.124825	-0.18464	-0.548157	0.378154	-0.914391	-1.11031	-1.80936	-0.362438	-0.40456	-0.348474	-0.0788581	0.106254
P02747	ENSG00000159189	C1QC	Complement C1q subcomponent subunit C	-0.0446291	0.0582851	-0.225337	-0.0246187	0.694309	0.814986	-1.13094	0.0932764	1.63616	-0.000756117	0.856478	0.630854	-0.0486418	0.135625	-0.775675	-0.522363	-0.392884	0.448086	-0.88386	-0.632901	1.03344	0.766512	-1.76506	-0.804888	-0.150379	0.674379	0.760011	-0.698871	0.185089	-0.233738	0.894412	-0.175205	-0.419315	0.769749	0.0150809	0.0582851	-0.318942	0.207694	-0.964463	-0.974655	-1.91843	-0.0246187	-0.459309	-0.166912	-0.397271	-0.513294
P00736	ENSG00000159403	C1R	Complement C1r subcomponent	-0.921422	-0.751001	0.469339	-0.526152	-0.245454	0.309865	0.232244	-0.224469	0.555034	0.311286	0.517146	0.919189	1.07138	-0.611514	-0.526152	-1.02465	-0.222866	0.233696	-0.89318	-0.895055	-0.731044	-0.12417	-0.632681	-0.472964	0.25973	0.746077	0.666702	-0.208413	-0.297554	0.958679	0.895603	0.18852	-0.471271	1.08453	2.40082	-0.305748	0.131008	0.142891	-0.121025	-0.652184	-1.974	-0.152594	-0.201972	0.289878	-0.31231	-0.743714
Q9NZP8	ENSG00000139178	C1RL	Complement C1r subcomponent-like protein	0.0212495	0.340802	0.974403	0.570164	0.340802	2.57782	-0.191931	0.153974	1.69969	0.879254	1.19766	0.677462	0.677462	0.458095	0.927277	0.458095	-1.28943	2.3719	0.217793	-1.07006	-0.507499	1.44183	-0.191931	-0.96715	0.780374	1.44183	1.19766	-0.191931	-0.191931	0.280058	1.44183	0.879254	-0.118849	0.927277	2.42498	0.677462	1.15456	0.927277	-1.17736	0.340802	-1.65905	-0.424823	0.879254	-0.59297	-1.28943	-0.118849
P09871	ENSG00000182326	C1S	Complement C1s subcomponent	-0.274982	-0.121503	0.949916	-0.438064	-0.489904	1.12847	0.568276	0.61632	0.883815	-0.347399	0.223291	0.798191	0.142005	-0.374133	-0.781135	-0.345995	-0.719883	0.72319	-0.860442	-1.05756	-0.341784	-0.0459599	-0.195579	-0.79967	0.115463	0.0566998	0.876287	-0.445242	0.438818	0.748712	1.35012	0.325057	0.144525	0.907391	1.01404	-0.122843	0.491743	0.70759	-0.47255	0.0218631	-2.17093	-0.647403	-0.313839	-0.858879	-0.689545	-0.552559
P06681	ENSG00000166278	C2	Complement C2	0.258154	0.577022	1.76475	0.74903	0.440485	2.7261	-0.00363614	0.409177	1.723	0.621065	0.880085	0.919513	0.640411	-0.0158807	0.46115	0.466293	-0.866071	1.9584	-0.587289	-0.505251	-1.79734	0.716422	-0.226281	0.179374	0.512144	1.48299	1.0717	-0.00363614	-0.00975844	0.41965	0.983957	1.32662	0.115834	0.63557	0.826623	0.323916	1.00931	0.739762	-0.916858	-0.00363614	-2.08367	0.202111	0.958357	-0.557168	-0.418521	-0.167262
Q9H1Z8	ENSG00000119147	C2ORF40	Augurin	0.225064	0.788154	-0.638759	-0.403797	-0.770176	-0.297827	-0.150682	0.706719	1.1651	-0.703153	1.65317	1.20667	1.28678	0.9155	0.148675	0.865741	-0.989432	0.148675	-0.638759	-0.913042	1.1651	1.24722	0.678651	0.401778	-0.703153	0.678651	-0.0156567	0.591448	0.650095	-0.198277	-0.638759	0.0269995	0.814426	-1.24254	-4.85025	0.333355	-2.38064	-0.770176	-0.517072	1.26712	1.26712	-1.33638	-2.20765	-0.703153	0.939826	-0.198277
P01024	ENSG00000125730	C3	Acylation stimulating protein	-0.828093	0.772642	1.40682	0.407213	0.671307	3.10841	-0.0319661	0.350154	1.36899	0.360755	0.37277	0.885513	1.08752	0.204939	0.851444	0.48481	-0.571566	2.25096	-0.298055	-0.62823	-0.289845	0.817001	-0.185932	0.0614074	0.672617	2.13248	1.21587	-0.31747	-0.219316	0.222109	0.72951	1.19841	0.00632287	0.745079	1.4775	0.658357	1.43135	1.24348	-0.773133	-0.00876821	-1.77297	0.177937	1.77454	-0.852559	-0.880184	-0.129019
P0C0L5	ENSG00000224389	C4B	C4a anaphylatoxin	0.0870511	0.467115	1.21579	-0.871665	0.677802	0.595861	0.568273	-0.545453	0.436373	0.420298	-0.565016	1.67415	0.969177	-0.108696	0.267248	0.243911	-0.479503	0.406098	-0.519118	-0.229535	0.22817	-0.871665	0.213432	0.305454	0.670828	0.698547	0.128231	0.413204	-0.761933	1.67708	1.42473	0.585805	0.660318	0.630173	1.02766	-1.216	1.0177	0.930553	-1.71517	0.611303	-0.271276	-0.693129	1.18627	-5.26355	0.0907296	0.133008
P04003	ENSG00000123838	C4BPA	C4b-binding protein alpha chain	0.312262	0.605583	1.05545	2.71056	0.691232	2.56393	0.605583	0.312262	1.53991	-0.779977	-0.0583651	-0.0583651	1.17837	-0.779977	0.416955	0.691232	-0.37359	1.96891	-0.37359	0.0762811	-0.37359	-0.37359	-0.562218	0.199197	0.605583	1.11825	2.00215	0.0762811	-0.37359	-0.37359	0.920809	0.920809	0.0762811	1.49359	3.07659	0.514412	1.05545	0.0762811	-1.03754	0.920809	-1.75915	2.51908	0.920809	-0.37359	-1.35276	-0.207199
Q5BLP8	ENSG00000243449	C4ORF48	Neuropeptide-like protein C4orf48	-0.349013	0.17529	-0.0366112	0.433374	-0.0366112	1.0823	0.35016	0.264195	0.307533	0.242252	0.866177	0.795897	-1.04231	-0.801054	0.795897	-0.321498	1.36899	-0.736046	0.900618	0.0832369	0.129671	0.474004	0.474004	0.0359579	-0.376823	-0.0366112	-0.214257	0.494084	0.371215	-0.936163	-0.641482	-0.29427	0.0359579	1.49449	-6.44933	0.264195	-0.610709	-0.462085	1.03399	-0.672623	0.106557	-0.111264	-1.00644	-0.867732	0.533782	-0.111264
P01031	ENSG00000106804	C5	C5a anaphylatoxin	0.0989537	1.15189	1.51231	1.08888	0.967746	3.04165	0.151494	0.300203	1.38334	0.364335	1.23367	0.696804	0.893325	0.258132	0.151494	1.14094	-1.16828	1.95192	-0.61664	-0.032567	-0.444398	0.658556	-0.586723	-0.453533	0.922647	1.57336	0.995837	-0.636875	-0.0397799	-0.121076	0.963693	1.24061	0.317934	0.639113	0.624385	0.491248	1.17	0.901756	-1.48554	-0.417278	-2.09441	0.370052	0.959628	-0.329815	-1.26774	-0.0688968
P13671	ENSG00000039537	C6	Complement component C6	0.215929	1.08087	1.45349	0.686237	0.315824	2.99033	-0.376425	0.256455	0.542259	0.0176776	1.14442	0.555363	0.983578	-0.1887	0.506916	0.940476	-1.40193	2.27549	-0.674015	-0.410553	-0.270791	-0.431299	-0.674015	-0.376425	1.34544	0.983578	0.797859	-0.769678	-0.176343	0.0894763	0.843934	1.04318	-0.0105939	0.782267	1.23474	0.559726	1.19972	1.11791	-1.06693	0.0176776	-1.19264	0.397154	1.52349	-0.349529	-1.1144	-0.151849
P10643	ENSG00000112936	C7	Complement component C7	0.275195	-0.123078	1.37116	-0.137371	-0.0623566	1.16369	0.263716	-0.555932	1.85267	0.697991	0.917893	1.44502	0.812384	-0.470027	0.316924	0.542211	-0.331355	-1.9301	-0.310283	-0.0483817	-0.338918	0.669649	-0.751214	-0.015072	1.54943	0.146924	-0.73254	0.580929	-0.713988	0.846085	1.35246	1.15277	0.523292	0.991366	-0.551086	0.0991013	1.26318	0.392819	-0.153132	0.517345	-1.43226	-0.219825	1.59263	0.178447	-0.591518	0.670799
P07357	ENSG00000157131	C8A	Complement component C8 alpha chain	0.712816	0.692299	1.41441	0.242732	0.618766	2.45848	0.170242	0.451335	0.855531	0.508728	0.874429	0.497392	0.451335	0.398224	-0.0570939	1.06271	-1.71223	1.82372	-0.322555	-0.27997	-0.531158	0.203523	-0.52162	0.229749	0.758215	1.47088	1.03254	-0.401577	-0.181364	0.229749	1.13823	1.4813	0.702578	-0.0124227	1.7344	0.558999	1.71603	0.553482	-1.51407	0.0810233	-1.14264	0.331306	1.10502	-0.410566	-1.22238	-0.133838
P07360	ENSG00000176919	C8G	Complement component C8 gamma chain	0.533668	0.842618	1.13408	-0.269807	1.01621	2.33794	0.0251458	0.309423	0.629184	0.517281	0.517281	0.363459	0.500771	0.0874002	-0.221473	1.39868	-1.41267	1.63676	-0.357337	-0.282077	-0.530921	0.117809	-1.18654	0.167482	0.549903	1.62269	0.964396	-0.752148	-0.344594	0.475745	1.06045	1.39341	0.557979	-0.00673133	1.94756	0.484124	1.44556	0.33662	-1.30668	-0.185981	-1.26582	0.38994	1.19342	0.117809	-1.03692	-0.306847
P02748	ENSG00000113600	C9	Complement component C9	-0.415496	1.0364	1.26648	0.626675	0.116025	3.81765	-1.04086	0.642764	1.59	1.08165	1.5185	1.04336	1.10867	0.780449	0.14851	1.76729	-1.1063	1.89931	-0.153306	-0.264607	-0.191598	1.46477	-0.100988	-0.222815	0.624188	0.820049	-0.134448	-0.57741	-0.218879	-0.389472	0.759745	1.09521	0.24112	-0.871277	1.62872	0.49267	0.741143	0.529719	-1.36829	0.338051	1.55196	-0.323899	0.53495	0.661161	-0.757502	-0.50267
P00915	ENSG00000133742	CA1	Carbonic anhydrase 1	0.0947455	0.0947455	0.0947455	3.21861	-0.628047	3.19221	-0.628047	0.517558	3.53155	-0.484638	0.517558	-0.628047	0.0947455	-0.628047	-0.628047	0.0947455	0.0947455	0.0947455	-0.628047	-0.688314	0.0947455	-0.583458	-0.597271	-0.628047	-0.628047	0.817538	-0.628047	-0.628047	-0.628047	0.477074	1.40109	0.817538	0.517558	0.0947455	1.77302	0.517558	-0.628047	0.0947455	-0.628047	-0.628047	0.0947455	0.0947455	-0.628047	0.817538	-0.628047	-0.628047
P54289	ENSG00000153956	CACNA2D1	Voltage-dependent calcium channel subunit alpha-2/delta-1	-0.572459	-0.0896346	-0.200762	0.0927921	-0.118165	0.304134	0.858836	-0.362656	-0.741033	0.142872	0.002637	0.842839	-1.25621	-1.49765	0.810625	-1.42877	1.87877	-1.14874	1.59192	0.459102	-0.221706	0.658955	0.852432	0.362515	0.0772624	-0.609291	0.529165	0.412898	0.459102	-0.679326	0.315157	-1.50922	0.25235	1.52766	1.32838	0.274642	-0.508801	-1.13288	2.01716	-1.29453	-0.0172356	-0.477329	-1.09607	-0.517817	0.394977	-0.499786
Q9BY67	ENSG00000182985	CADM1	Cell adhesion molecule 1	-0.0678116	0.10971	0.483758	0.420678	-1.28895	-0.355696	0.971271	0.763169	-0.602364	-0.634898	-0.114676	0.452305	-1.2152	-1.04246	0.362132	-1.20059	1.18025	-0.312667	0.0360305	-0.436594	-0.896037	0.976014	1.06057	0.319138	-0.747074	-0.525163	-0.331078	0.688478	0.683457	-0.38666	-0.602364	-0.0970324	1.02316	-0.628377	0.994948	-0.16196	-0.923584	-0.807468	1.67787	-1.28152	-0.0911743	0.525357	-1.19327	-1.57171	1.63237	0.120973
Q8N3J6	ENSG00000175161	CADM2	Cell adhesion molecule 2	-0.390016	0.443608	0.193539	0.842097	0.0865668	1.07817	0.800642	0.395431	0.0314489	-0.45605	-0.390016	0.537435	-1.40972	-0.390016	0.672275	0.245458	1.68233	-1.3159	1.26013	-0.970404	0.296389	0.296389	0.96274	0.715752	0.537435	0.296389	1.00177	0.583141	0.758535	-1.13757	0.245458	-0.262674	0.490933	1.59065	-2.59108	0.882919	0.296389	0.490933	1.85677	-0.970404	0.672275	-0.523733	0.0865668	-0.737756	0.583141	0.193539
Q8N126	ENSG00000162706	CADM3	Cell adhesion molecule 3	0.043977	1.68722	0.681235	1.42019	-0.28067	0.639202	0.862242	-0.107547	-0.154851	-0.196511	-1.0485	-0.439751	0.769779	-0.583671	-0.202529	-0.0839878	0.303965	-0.184615	-0.0664002	1.1519	-0.756701	0.67601	-1.49687	0.320573	-0.28067	0.397548	0.370163	-0.23845	-1.14405	-0.148926	-0.0722783	1.60549	0.602161	-1.05527	1.02361	0.618069	-0.371967	-0.724325	-0.178643	0.197787	-1.02816	1.11267	0.795577	0.00931499	1.1421	0.691731
Q8NFZ8	ENSG00000105767	CADM4	Cell adhesion molecule 4	-1.20369	0.321052	0.85491	-0.518769	-0.788187	1.11752	0.85491	0.287751	-1.61366	0.707867	1.40535	0.715678	-0.652108	-0.18782	-0.623284	-1.33041	-0.6617	-0.12533	-0.0722501	0.411726	-0.917095	0.525331	-0.443763	0.135866	1.12488	0.35417	0.839607	0.220694	0.78566	0.312738	-0.22377	-0.957294	0.652869	-0.250858	2.36668	-0.16096	-0.575549	0.839607	0.0585765	-0.0458929	-2.00345	0.676485	0.652869	-0.75877	-0.351216	-0.360397
P27797	ENSG00000179218	CALR	Calreticulin	-1.39082	0.0126714	1.26317	0.237666	-0.733749	1.26317	0.5905	0.962292	0.722972	0.136303	0.6096	0.816014	-1.21428	-1.04224	-0.664535	-1.59832	-0.350374	-0.687512	-0.505634	-0.827217	-0.483225	0.136303	0.571399	-0.850762	1.08781	-0.22003	1.69902	0.628606	0.377041	0.0953129	0.474906	-0.75701	0.31766	-1.18946	-3.85652	0.217478	-0.0710574	-0.0500189	0.0126714	-0.850762	-0.898134	-0.0290748	0.115831	-2.06135	0.435949	-1.14001
Q6UW01	ENSG00000139899	CBLN3	Cerebellin-3	0.595729	0.233692	0.114049	-0.228839	-0.985619	-1.3894	-0.0831536	-0.388428	-0.870108	-0.388428	0.114049	-1.10971	0.398515	0.290455	-1.92261	0.114049	0.0508566	-0.0148081	-0.985619	0.345361	-0.985619	-1.10971	-0.985619	-0.0148081	-2.40428	-0.306736	-1.24372	0.969349	1.24332	0.0508566	-0.47431	0.290455	0.641606	-0.47431	-0.985619	-0.0831536	0.345361	0.686253	-1.3894	0.0508566	0.931724	0.450044	-0.660533	0.0508566	1.21142	-0.228839
P08571	ENSG00000170458	CD14	Monocyte differentiation antigen CD14	-1.78291	-0.106157	-0.0141132	-1.48818	0.700729	-0.801384	-1.44585	0.789677	0.441516	0.893463	-0.546522	0.37213	0.274668	-0.0903317	-0.707579	-0.84435	0.394814	-0.480444	0.174645	-0.566564	0.148758	-0.659248	-2.34235	-0.176131	-1.15411	0.34579	-0.192303	-1.28914	-1.75241	0.588216	-0.765943	-0.737815	-0.542092	0.400045	1.9309	0.370395	-0.220778	-0.0588942	0.196689	-0.524371	-2.53853	-0.311675	-0.0179828	0.711937	-0.0179828	-0.62282
Q86VB7	ENSG00000177575	CD163	Scavenger receptor cysteine-rich type 1 protein M130	-0.754931	-0.162762	-0.493931	-0.118301	-0.359463	0.0636974	-0.347517	-0.300258	0.341405	0.225502	0.264637	0.630264	-0.312016	-0.242202	-0.714313	-1.67208	0.0636974	-0.230737	-0.469017	-0.595633	0.0323723	0.379057	-0.196551	-0.456654	0.341405	0.604347	0.195827	0.021868	-0.162762	0.245132	0.586931	0.165838	0.104984	0.489301	0.453006	-0.323794	0.0844138	-0.312016	0.388392	-0.407662	-1.24218	-0.395528	-0.531667	-1.02577	0.560618	-0.359463
P16070	ENSG00000026508	CD44	CD44 antigen	-1.57544	-0.304901	-0.238986	-1.60685	0.334499	0.220958	-0.629	0.638469	-0.98433	0.278151	1.12798	-0.0584306	-0.866339	0.426529	-0.5217	0.380796	0.426529	0.903329	-1.18977	-1.16171	0.11371	0.0938611	0.153049	1.51303	0.259198	-0.0896614	1.20975	0.399161	0.053857	0.0839112	0.0134181	-0.26083	-0.50996	-0.918313	-2.91853	-1.12002	-0.944582	-1.02451	-0.665474	-1.02451	-0.702307	0.943052	1.03669	-1.03802	-0.95778	-0.100123
P13987	ENSG00000085063	CD59	CD59 glycoprotein	0.224905	0.557968	0.640263	0.449559	-0.703286	0.272891	0.547588	1.33407	0.836582	0.138758	0.787421	-0.725941	-2.53659	-0.0227304	0.298549	-0.431071	1.49266	-0.685234	-0.109563	-0.177788	0.243414	0.168921	0.721089	-0.222477	0.119825	0.283925	0.119825	2.1628	0.888421	-1.2693	0.239725	0.324044	1.04067	0.942903	-5.29544	-0.401299	-1.09909	-0.534584	0.859335	-0.56961	0.626651	-1.36194	-1.06482	-1.28973	0.616401	-0.94436
O43866	ENSG00000073754	CD5L	CD5 antigen-like	0.130978	0.130978	0.130978	0.130978	0.622698	1.81216	-0.709611	0.130978	0.622698	0.130978	1.81216	0.622698	0.130978	1.65023	-0.709611	-2.43299	0.130978	1.955	-0.413791	-0.709611	0.971568	0.130978	0.971568	0.130978	0.130978	-0.709611	0.971568	0.622698	1.46329	-0.709611	0.130978	-0.709611	1.65023	1.65023	0.130978	1.81216	-0.709611	0.622698	-0.709611	-1.21454	-0.709611	0.130978	0.130978	-0.709611	-0.709611	0.971568
Q8TCZ2	ENSG00000102181	CD99L2	CD99 antigen-like protein 2	-0.588997	0.35253	-0.588997	1.09274	0.429371	-0.209194	0.271749	-0.100543	-0.739108	0.429371	-0.209194	-0.209194	0.00109908	0.0965847	0.0965847	-1.09054	0.825166	-0.905037	0.00109908	1.09274	0.35253	-1.09054	-0.100543	0.271749	0.572648	-0.739108	-0.588997	0.00109908	-0.325912	0.0965847	0.00109908	-0.739108	-0.739108	0.502641	-6.82852	0.00109908	-0.905037	-0.905037	0.639675	-0.209194	-0.100543	0.35253	-0.325912	0.0965847	-0.100543	-0.100543
Q99459	ENSG00000096401	CDC5L	Cell division cycle 5-like protein	-0.237873	1.52128	0.338223	0.338223	0.249953	0.726333	-0.842168	-0.237873	0.710147	0.51818	0.626213	0.573262	0.000591854	0.834569	-1.25262	0.660407	-0.339225	0.710147	-0.792425	-0.174242	-0.0840377	0.130948	-1.12226	-0.374757	-0.526876	0.51818	0.660407	-0.653218	-0.304604	0.591141	0.316684	-0.653218	-0.205687	0.660407	-0.609799	0.1798	1.10361	-0.526876	-2.34474	-0.143507	-1.06146	-0.205687	-0.205687	-0.48723	-0.842168	0.819621
P55290	ENSG00000140945	CDH13	Cadherin-13	-0.750219	0.0632971	0.602403	0.765292	0.419446	0.798459	0.492182	-0.282598	-0.440385	0.191867	-0.56216	0.794779	-0.960871	-1.18487	1.66869	-1.30905	1.66008	-0.131557	1.60795	0.464069	0.370113	-0.136341	0.415374	-0.145908	0.139222	-0.632884	0.130391	-0.218472	-0.174757	-0.813265	-0.733218	-2.03778	-0.136341	2.21754	1.85854	0.52005	-0.830658	-1.06489	2.5457	-1.30905	-0.103051	-0.600061	-0.056049	-0.924883	0.222188	-0.733218
P19022	ENSG00000170558	CDH2	Cadherin-2	-0.0330749	-0.265959	0.203731	0.260324	0.409985	-0.261213	0.251657	-0.65972	-0.619089	-0.634306	-1.42257	0.21683	-1.04466	-0.488999	1.06279	-1.54639	1.1375	-0.741884	0.342057	-0.162302	-0.042213	0.592629	0.208123	-0.390951	0.418417	-0.888564	-0.289765	0.0932503	-0.190383	-1.84638	-1.76523	-0.629207	0.111095	0.393081	1.54193	0.320683	-0.513785	-0.979553	1.95805	-0.664819	0.617102	-0.275489	-0.0468017	-1.65475	0.641457	0.0798765
P55283	ENSG00000179242	CDH4	Cadherin-4	-0.116413	0.151169	0.151169	0.868413	0.403425	0.151169	0.151169	0.642037	-0.705724	0.403425	-0.116413	-0.401248	-0.705724	-1.03281	1.28907	-0.401248	1.48526	-1.03281	0.403425	-0.401248	-0.116413	0.403425	1.48526	-0.705724	-0.401248	-0.116413	0.642037	0.403425	0.868413	-2.19072	1.08375	-0.401248	0.868413	1.67309	-0.116413	0.151169	-0.705724	-0.401248	1.28907	-1.03281	-0.401248	-0.116413	0.151169	-1.77006	-0.401248	-1.03281
P55285	ENSG00000113361	CDH6	Cadherin-6	-1.04693	0.206695	-0.340803	2.52203	1.30445	1.06751	-1.04693	0.132252	-0.39042	0.769155	0.0147042	-1.27505	0.629186	0.132252	-1.04693	-0.547756	0.629186	-0.199407	-0.976702	-0.603306	0.313051	1.1572	-0.78066	1.32457	0.413655	-0.110789	1.61995	-0.245361	-0.78066	0.477824	-0.199407	1.81429	0.57011	0.347194	-2.07041	1.36416	-0.660571	-0.39042	1.09034	1.4409	1.4409	-0.493819	0.795929	-0.976702	-1.04693	-0.110789
P00751	ENSG00000243649	CFB	Complement factor B	0.516055	0.949631	2.05705	0.407118	0.803679	2.97291	-0.270738	0.433692	1.73329	0.516055	1.30632	0.834759	0.539182	0.159843	0.103092	0.971331	-1.24766	2.1189	-0.166024	-0.794631	-0.687741	0.838927	-0.240166	0.266435	0.0220281	1.80905	0.806109	-0.679364	-0.281376	-0.13281	0.850017	2.38854	0.347867	-0.00183337	2.31608	0.3091	1.26647	0.727743	-0.999763	0.181331	-2.00374	-0.146288	1.16972	-0.527506	-1.23116	-0.138574
P00746	ENSG00000197766	CFD	Complement factor D	-0.397945	-0.46015	0.713174	0.175953	0.188694	1.12358	-0.654726	1.16083	0.397517	-0.654726	0.89006	1.25201	-0.491733	0.264035	-0.555894	0.313257	-0.204088	0.797688	0.734515	-0.722431	0.313257	-0.507649	-0.654726	-0.523645	-0.491733	0.604133	0.444659	-0.774212	-1.56408	0.124479	1.30546	-0.880471	1.25201	0.0588637	2.62032	-0.688391	0.349654	1.27885	-0.0628758	-0.204088	-1.97316	-1.41032	0.548115	-0.10456	-0.4759	-0.189669
P08603	ENSG00000000971	CFH	Complement factor H	0.201983	0.186576	1.13743	0.847767	0.587673	2.14283	0.517817	0.123491	1.41475	-0.0123693	1.29087	1.09468	1.38862	0.812169	0.515904	0.0232045	-0.760425	1.86592	-0.417366	-0.678129	0.0924384	0.357532	-1.11994	-0.409878	0.431909	1.49302	1.05097	-0.665043	-0.655019	0.766476	1.35709	1.44831	0.605329	0.382579	0.813915	-0.544637	0.926785	1.08643	-2.07838	0.00944868	-1.66901	-0.231434	0.738055	0.057032	-0.76698	-0.0798089
P05156	ENSG00000205403	CFI	Complement factor I	-0.0209187	0.854077	1.33977	0.789884	0.770097	2.68639	0.420339	0.397291	1.5025	0.485951	0.884593	0.805598	0.736099	0.547677	0.276272	0.882701	-1.07339	2.3282	-0.375256	-0.612055	-0.356263	0.691355	-0.0991027	0.324446	0.670757	1.3865	0.76812	-0.176966	-0.315608	0.338724	1.42477	2.02489	0.427216	0.514795	2.09166	0.438622	1.37413	1.30013	-1.06916	0.413444	-1.66976	-0.0346901	1.96479	-0.413698	-1.02727	-0.21833
Q99674	ENSG00000138028	CGREF1	Cell growth regulator with EF hand domain protein 1	0.861641	0.881799	-1.3459	0.653706	-0.766113	0.149848	0.410445	-0.927313	0.841371	-0.522114	-0.463574	0.675041	-1.16563	-0.861978	0.653706	-0.993836	1.52533	-0.293374	0.0754325	0.961338	0.100407	0.675041	1.42273	-1.06159	-0.861978	0.0249692	-0.927313	1.38788	0.198633	-0.611718	0.433241	-2.26537	0.567107	1.52533	-1.38304	0.841371	-0.238356	-0.0262018	0.861641	-0.927313	0.478409	-0.993836	-1.38304	-1.94703	0.881799	-0.672695
P10645	ENSG00000100604	CHGA	AL-11	-0.209918	0.369914	0.0596364	0.42676	0.026816	0.0336218	-0.203652	0.532975	0.194079	-0.176038	-0.0105788	0.835815	-1.09495	-0.835142	1.034	-1.08952	1.51498	-0.549781	1.48421	0.146978	0.0700682	-0.103127	1.07255	-0.159451	1.18987	-0.175071	-0.102364	0.801767	0.719614	-0.844049	0.998764	-1.6069	0.603804	2.29607	-4.42567	0.20637	-0.215014	-0.288464	2.18733	-1.05815	-0.124864	-0.0683166	-0.741534	-0.759274	-0.0153206	-0.484531
P05060	ENSG00000089199	CHGB	CCB peptide	0.383293	0.113202	-0.239989	1.1208	-0.947994	-0.966971	0.519909	0.814706	0.337819	-0.796477	0.31157	-0.653003	-0.576873	-0.076821	-1.13945	-0.270094	-0.0156744	-0.3679	-0.581803	0.342198	0.15515	-0.205642	0.379161	-0.402495	0.378913	0.0978873	-0.0330819	1.44848	0.761878	0.063458	0.382797	0.263506	1.00115	-0.451412	-4.88434	-0.105687	-0.0740942	0.0932325	-0.0896011	0.590089	1.03883	0.387149	-0.345453	-0.817355	0.565438	-0.065418
P36222	ENSG00000133048	CHI3L1	Chitinase-3-like protein 1	-1.18196	-0.129362	1.4596	-0.595692	-0.291508	1.53671	-1.05451	-0.0428633	-0.138213	-0.412654	-0.0972263	0.189503	-1.92159	0.143497	-0.625332	-1.31251	-0.436375	0.763021	-1.14338	-1.68587	-1.00471	-0.651607	-0.108862	0.432664	0.207131	-0.559232	-0.833049	0.0991015	-0.399204	0.799234	0.776441	-0.99579	0.0101359	0.76495	0.345338	0.686692	-0.0856631	-0.0570235	0.101742	-0.716852	-0.402556	-0.281991	0.880742	-0.0943247	-0.640305	0.161517
O00533	ENSG00000134121	CHL1	Neural cell adhesion molecule L1-like protein	-0.351358	0.23025	0.05138	0.767132	0.367552	0.334304	0.532303	-0.786797	-0.146436	0.00383116	-0.255562	0.870792	-1.57694	-1.73334	0.718521	-1.59643	1.53462	-0.855266	1.05343	0.0219884	-0.246149	1.2514	1.09551	-0.377592	0.538679	-0.166203	0.514267	0.225027	-0.0310258	-0.908128	0.313475	-0.499804	0.521038	1.25935	-0.269043	0.454725	-0.712407	-1.66156	1.66458	-1.05925	-0.0541322	-0.392409	-1.25791	-1.60803	0.066015	0.0697801
P05452	ENSG00000163815	CLEC3B	Tetranectin	0.683479	1.20811	0.669348	0.69291	0.921865	0.345991	0.68821	1.13641	-0.925627	-0.00421578	-0.770922	0.906229	0.436553	0.62422	0.582257	-0.86342	-0.143899	-0.168076	0.486073	-0.104332	0.15648	-0.83015	1.06136	-0.811964	-0.102919	0.964074	-0.326406	-0.160949	-1.33316	-1.08242	2.42757	-0.251634	1.5162	-0.0304198	-2.08586	0.852162	0.642099	0.848752	1.60219	0.279421	-1.12826	-0.373991	0.409059	0.307714	0.189504	-0.0152135
O94985	ENSG00000171603	CLSTN1	Calsyntenin-1	-0.222168	0.572107	0.249099	0.412248	-0.226612	-0.70588	0.996844	-0.487223	-2.11222	-0.0156886	1.52446	0.366161	-0.336119	-1.67717	-0.253367	-0.838629	0.388827	-1.59624	1.21866	0.141638	-1.48162	0.539042	0.0867956	-0.317142	0.835295	0.477934	1.30616	0.722723	-0.132128	-0.231057	-0.435536	0.623749	0.835295	-1.52722	2.03702	-0.661926	-0.0217328	-0.494645	1.21088	-0.508555	-0.013111	0.561885	-1.19381	-0.158482	0.409003	-0.680059
Q9BQT9	ENSG00000139182	CLSTN3	Calsyntenin-3	0.400438	0.190248	-0.490629	0.400438	-0.330571	0.587209	0.587209	0.587209	0.908046	0.190248	-0.330571	0.0743979	0.0743979	0.190248	-0.184458	0.190248	0.298625	0.0743979	-0.184458	0.298625	0.587209	0.0743979	0.673343	-0.330571	0.0743979	-0.050054	-0.050054	0.755275	-0.667553	-0.865347	-1.34843	0.190248	0.0743979	-0.184458	-3.19329	0.587209	-0.184458	-0.865347	0.298625	1.1773	0.908046	0.496419	-0.330571	0.298625	0.979514	0.400438
P10909	ENSG00000120885	CLU	Clusterin	0.276557	0.67974	1.50729	0.215599	0.838261	-0.213596	-0.638003	-0.489849	-1.15926	-1.01529	-1.50499	-0.907658	1.20069	0.918106	0.77293	1.3165	-0.500593	1.08123	-0.0498723	-0.0597869	0.834378	-0.692364	-0.935781	-0.0680805	-1.07459	0.369295	-1.721	-0.408194	-0.544398	0.0933811	1.01442	-1.31582	-0.636759	-0.0166978	0.101335	-0.245149	-0.319641	1.35092	-0.889827	0.662059	-0.724483	0.444653	1.16024	1.89	0.127046	-0.273988
Q96KN2	ENSG00000150656	CNDP1	Beta-Ala-His dipeptidase	-2.48089	0.815955	-1.15173	-1.46329	2.01604	2.57436	-0.348827	0.907884	0.738604	-0.755582	1.6753	-0.270308	-1.3925	0.882516	-0.782559	0.0155955	0.158262	0.0868769	1.89205	0.010252	-0.151999	-0.469212	-1.12921	-0.641397	0.821843	0.158262	0.460741	1.06326	2.07007	0.992369	0.593084	0.234705	0.319968	1.09802	-1.14177	-0.698645	0.0146098	0.821454	0.807706	-1.53548	-1.18644	0.8593	0.852685	0.45685	-0.890026	0.59726
Q12860	ENSG00000018236	CNTN1	Contactin-1	-0.879554	-0.0680414	1.12434	-0.998865	-0.694752	-0.849358	1.02	-0.295769	-1.31085	0.60592	-0.00508062	-0.205959	-0.114844	-0.889673	-0.260229	-0.927172	-0.496607	0.0235639	-0.0697959	0.000999196	-1.59452	-0.196085	0.166419	-0.464535	1.19289	-0.00854897	1.22406	0.886204	0.229461	0.515049	1.37806	-0.433565	0.538879	-0.946554	6.89865	-1.22671	-0.446704	0.207672	-0.0251154	-1.23316	-0.679124	1.06007	-0.128146	0.256963	0.667575	-0.913992
Q02246	ENSG00000184144	CNTN2	Contactin-2	-1.00411	0.832343	0.0423295	-2.77168	0.320321	0.81148	0.579481	0.374046	-1.25984	-1.67968	1.67358	-0.162306	1.13156	0.748322	0.87377	-0.102949	-0.0568222	0.0667924	-0.461561	0.139448	-1.67384	-0.119846	0.583147	1.54967	-0.318416	-1.81612	1.03278	-0.416368	-0.231062	1.38243	2.72609	-1.13289	0.335752	-0.209466	-0.493456	0.277694	0.434737	0.30099	-0.470659	-0.722788	0.494628	1.33893	0.720027	0.404475	0.972488	-0.641967
Q8IWV2	ENSG00000144619	CNTN4	Contactin-4	0.0610754	0.58934	0.0610754	0.0610754	0.358576	1.07539	-2.22755	0.0610754	0.58934	0.358576	0.0610754	0.0610754	-0.358241	0.777892	0.58934	-0.549021	0.58934	0.0610754	0.358576	-1.07506	0.0610754	1.07539	0.358576	0.358576	-0.358241	-0.358241	-1.07506	0.777892	0.358576	0.0610754	-2.50637	-1.07506	0.358576	0.777892	-2.75292	0.358576	-1.07506	-0.358241	0.58934	-1.60775	0.937305	-0.358241	0.358576	-2.83814	0.58934	0.777892
P39060	ENSG00000182871	COL18A1	Collagen alpha-1(XVIII) chain	-0.770419	-0.128486	0.247947	-0.0754997	0.765497	-0.975512	-0.182007	-1.01754	-0.290762	0.0631559	0.614068	1.26289	0.521048	0.442193	0.0460291	-0.199954	-0.327513	-0.477301	0.912573	0.131128	-0.401872	-0.458319	-1.18913	-3.32015	0.95589	0.984577	0.810062	-2.33236	-1.86407	0.720539	0.345998	-0.892483	-0.690601	-0.651138	0.839535	0.080247	0.231391	1.33018	-0.611996	0.0972668	-1.3893	-0.496319	1.18096	0.264396	-0.309102	0.345998
P02452	ENSG00000108821	COL1A1	Collagen alpha-1(I) chain	0.872254	0.721209	0.195412	1.42676	-0.211749	0.737013	-0.0588897	0.406046	1.29889	0.0101677	0.41038	1.34534	0.894912	0.604363	0.665294	0.653211	-1.06644	0.457792	-1.15472	-0.216954	0.0150431	0.483371	-0.771344	-0.482867	-0.274871	0.939757	-0.545518	-0.333777	-0.890145	-0.562806	2.73299	0.101671	0.406046	0.176876	5.02415	-0.528324	0.0634445	0.558976	-2.15525	0.204645	0.344667	-1.17542	-0.264272	0.286656	0.0682494	-0.465956
P08123	ENSG00000164692	COL1A2	Collagen alpha-2(I) chain	0.696229	0.564165	0.726121	0.901284	-0.390795	0.645902	1.17823	0.0613436	1.78575	0.512292	0.501822	1.94568	1.83206	2.62209	0.958124	0.438586	-0.42961	0.438586	-1.19641	-0.656587	0.00295614	1.15134	-0.164889	-0.301533	-0.164889	0.59501	-0.615659	-0.0562344	-0.164889	-0.642905	-0.189398	1.42154	0.92032	-0.602096	0.220712	-1.19641	-0.0324689	0.656015	-1.43621	0.834032	-0.725682	-2.20872	-0.867323	-0.152664	0.470323	0.198285
P12109	ENSG00000142156	COL6A1	Collagen alpha-1(VI) chain	-0.571087	-0.571087	-0.013832	-0.757351	0.0219848	0.535644	0.272745	-0.159194	0.284157	0.845387	1.62237	-1.14044	0.491706	0.708445	-1.20549	-2.2046	-1.43484	-0.134746	1.06033	0.408404	-1.29324	0.306938	-1.46505	-0.159194	-0.214628	-0.683495	-0.17146	2.33281	2.50232	0.198034	-0.791202	0.595609	-0.0318259	-1.34504	-3.99561	-0.0257994	0.110629	-0.140858	-1.8802	1.08042	0.414004	1.3693	0.524702	1.0452	1.31165	-0.0800375
P12111	ENSG00000163359	COL6A3	Collagen alpha-3(VI) chain	-0.478387	-0.27945	0.0872535	0.793593	-0.377495	3.09791	-0.000851918	-0.000851918	1.77709	-0.0912734	0.0872535	0.932841	1.06672	0.257071	-0.377495	-0.000851918	-1.28074	-0.27945	-0.914041	-1.54861	-0.000851918	-0.184083	-0.27945	-0.799904	-0.582295	-0.478387	-0.914041	-0.689411	-0.799904	-0.478387	3.02386	-1.03204	-0.689411	0.932841	-1.69068	-0.689411	-0.27945	-0.184083	-1.69068	0.338976	-1.54861	-1.15416	-1.03204	-0.799904	-0.799904	0.338976
P00450	ENSG00000047457	CP	Ceruloplasmin	-0.00153765	0.116907	1.20831	0.37047	0.342202	2.13641	-0.0638269	0.333097	0.890392	0.402413	1.10361	0.588768	0.720052	0.194538	0.0964417	0.747397	-1.62718	2.01681	-0.260049	-0.536405	-0.197452	1.22634	-0.4977	0.160619	0.524195	1.28396	1.91833	-0.181232	-0.195271	0.255847	0.777407	2.42243	0.459418	-0.69685	1.69261	0.218092	0.880935	0.489984	-1.46094	0.107567	-1.37629	0.0509288	1.07635	-0.0684968	-1.08707	-0.246083
P16870	ENSG00000109472	CPE	Carboxypeptidase E	-0.536726	-0.205844	0.265365	-1.03558	-1.05507	-1.33866	0.5384	-0.897924	-1.91505	-0.524855	-0.17518	-1.64464	0.714068	-0.0651694	-0.878977	0.821952	-1.63022	-0.468941	-0.256344	-0.49829	-1.05507	-0.932841	0.138108	0.211191	-0.253521	0.354495	0.187797	1.21876	0.852075	0.511448	-0.12816	0.980027	0.725901	-3.56818	-0.166866	-1.01942	0.424793	0.132849	-1.59785	0.680775	0.706954	1.70146	0.594314	1.3217	0.859035	-1.20008
Q9Y646	ENSG00000104324	CPQ	Carboxypeptidase Q	-0.182298	-0.898413	1.45784	-0.985055	0.241548	1.07642	1.27094	-0.1455	-0.855676	-0.607004	1.24363	0.341872	0.661798	-0.1455	-0.898413	0.692641	-0.941536	0.661798	0.308664	-1.11804	0.407597	0.440125	0.99056	1.16076	-0.0727498	-0.729718	-0.219381	1.71272	1.88335	0.753736	-0.182298	-0.855676	1.07642	-0.647561	0.139068	-0.855676	-0.647561	-1.951	-0.855676	0.374848	0.207634	0.630757	-0.1455	0.308664	0.903124	0.308664
Q9UBG3	ENSG00000143536	CRNN	Cornulin	0.619784	-0.226858	0.619784	0.649603	-0.226858	-0.226858	0.619784	-0.226858	5.24197	0.0306484	-0.0471411	-0.226858	-0.226858	-0.226858	-0.227713	-0.139129	-0.11693	-0.226858	-0.226858	0.993721	-0.551443	1.46643	0.619784	-0.166111	-0.226858	-0.0920047	-0.226858	0.619784	-0.226858	-0.226858	-0.037701	0.619784	-0.226858	-0.226858	-0.226858	-0.591566	-0.226858	-0.226858	0.352449	0.619784	2.80833	-0.226858	-0.226858	0.475923	-0.226858	0.619784
Q9NQ79	ENSG00000095713	CRTAC1	Cartilage acidic protein 1	-1.13146	-0.11893	0.77352	0.543037	0.120987	0.324957	0.617045	-0.43741	-0.89187	0.178241	-0.409962	1.22135	-0.155487	-1.32982	1.70082	-1.48231	1.9605	-0.304154	1.41304	-0.165979	-0.627473	0.00993345	0.938941	0.7331	1.17349	0.0682455	0.461018	-0.0593172	-0.221403	-0.095508	1.20265	-0.909721	-1.34909	1.47095	1.75027	-0.23466	-0.250641	-2.12785	2.23018	-1.20937	-0.309522	-0.0825362	0.291043	-1.06681	-0.293419	-0.984746
P09603	ENSG00000184371	CSF1	Macrophage colony-stimulating factor 1	-1.16648	0.45526	0.0267482	0.245564	-0.0863363	0.656565	-0.629227	0.754276	-0.0294767	0.506346	0.754276	0.298812	0.606989	1.51611	0.45526	-1.38372	1.47435	-1.0267	0.191747	-1.23786	0.850126	0.351504	-0.758262	-0.202016	0.556919	0.897375	0.45526	0.656565	0.506346	-0.380687	-0.380687	-0.0294767	0.556919	1.12719	-3.24234	-0.202016	-1.23786	-0.629227	-0.0863363	-0.89069	1.2602	0.351504	0.606989	-0.89069	0.705658	0.403649
P01034	ENSG00000101439	CST3	Cystatin-C	-0.12756	0.803054	0.39179	-0.640011	0.0376357	0.0223044	-0.93077	-0.288539	0.716049	-1.09524	-0.0903812	0.227361	0.135373	-0.768756	0.70225	-0.212266	1.54049	-2.35839	1.25763	-0.507394	0.348862	0.481095	-0.573319	0.263773	-1.31064	0.0794137	0.0364859	-0.795471	-0.994663	-0.630428	1.10202	-1.05507	-0.523109	-0.722033	3.32851	0.146488	-0.210349	0.356911	1.98395	-0.954265	-0.769944	-0.636944	-1.12789	-0.803251	1.4922	-0.395475
P07858	ENSG00000164733	CTSB	Cathepsin B	-0.447533	-0.0288417	-1.29938	-0.85407	0.0154292	-0.96148	-0.671841	-2.68259	-1.27027	-0.399114	0.0811068	-0.256803	-1.32867	-0.570818	1.00484	1.77574	-1.41767	-1.27027	0.230792	0.334846	0.251778	-0.471929	-1.32867	-0.570818	-1.18401	1.31528	-0.351193	0.914804	0.0154292	-0.621057	-0.00665767	0.456745	1.66867	-1.12738	4.30536	-0.0960738	-0.827599	-0.42326	1.62204	0.355379	0.188497	-0.210297	0.209709	0.536284	0.516529	-1.18401
P07339	ENSG00000117984	CTSD	Cathepsin D	-0.765424	0.084782	-0.477713	-1.16974	0.964726	0.0425635	0.282807	-0.765424	-2.101	-0.197903	1.51351	0.919464	1.4317	-1.20333	1.15429	1.5086	-2.00582	0.578253	-0.782764	-0.879403	0.109186	0.618294	1.15161	-0.304427	0.606008	0.950625	1.02336	-0.0868285	-0.425722	0.873671	-0.621094	1.44418	1.85461	-2.49943	-0.955715	-0.583734	-0.10146	1.21027	-0.625254	1.12466	0.0531461	0.801101	-0.870524	1.00114	-0.266062	-1.07528
P09668	ENSG00000103811	CTSH	Cathepsin H	-0.268666	-0.268666	0.470195	-0.44284	0.915993	-0.916808	0.0718969	-0.886613	-1.67886	-0.856737	1.38274	-0.547417	0.238018	0.0932038	-1.9719	0.667454	-2.01636	0.297876	0.718943	-0.44284	-0.268666	1.20233	-0.494645	0.718943	-0.886613	-1.17075	1.10018	-1.00938	1.32844	0.488709	1.39615	0.0504275	0.0504275	-1.00938	2.63302	0.0718969	1.02489	-0.628472	-0.768961	0.258112	-0.268666	-1.07283	0.356492	0.488709	-0.292898	0.156179
P07711	ENSG00000135047	CTSL	Cathepsin L1	-1.12156	-0.210084	0.462285	-0.483152	0.301168	0.422413	1.31266	-0.483152	-0.0781007	1.06645	1.96478	0.734172	1.34701	-0.165766	-0.210084	0.260201	-0.483152	-0.165766	1.5491	0.54124	-0.672407	-0.0347496	0.957733	1.03043	1.06645	0.54124	1.71242	0.77202	1.58213	-0.0347496	0.921051	2.55253	-0.210084	-0.210084	1.80832	-0.529908	-0.867867	0.0934488	-0.720675	0.501897	0.734172	2.05673	1.34701	0.884141	0.657745	0.657745
Q9UBR2	ENSG00000101160	CTSZ	Cathepsin Z	0.636268	0.225522	1.39417	0.389987	-0.208813	-0.536238	0.484645	0.421861	0.97256	0.515567	1.05124	-0.287492	-0.668501	1.20286	0.357783	1.29999	-0.713868	1.59618	-3.05635	-1.37324	-0.0944075	0.484645	1.05124	-0.287492	-1.10284	-0.0944075	-2.21127	1.02524	1.10261	0.389987	-0.493375	0.636268	1.25181	-0.623784	1.48557	-0.95121	-0.247903	0.99901	-1.15507	-0.0944075	-0.409379	-0.854087	-1.48835	-0.368216	-0.208813	-0.854087
P99999	ENSG00000172115	CYCS	Cytochrome c	-0.702697	1.58486	0.526846	1.31558	0.97835	2.00104	-0.702697	-0.158609	1.15753	0.97835	0.227415	0.526846	-0.702697	1.15753	0.227415	-0.702697	0.526846	0.526846	-1.63281	0.227415	0.526846	-0.158609	0.97835	-0.158609	0.526846	-0.702697	-1.63281	-0.158609	-0.158609	-1.63281	1.31558	-0.702697	-0.702697	2.08764	-1.63281	1.45696	-0.158609	0.97835	-0.158609	0.227415	0.771503	-1.63281	1.15753	-1.63281	-0.158609	1.80901
Q14118	ENSG00000173402	DAG1	Alpha-dystroglycan	-0.62622	0.148847	1.25466	-0.56935	0.217767	-0.56462	0.997845	-0.466139	-0.536354	-1.76824	-1.65411	0.370641	-0.65961	-1.52026	0.52481	-1.001	0.148847	-0.0436104	0.85246	-0.0524507	-0.452175	0.0750286	-0.00385764	0.264783	0.627345	0.433479	0.234884	0.441813	-0.309098	-0.42892	1.42268	-0.61676	0.736637	-0.498853	-1.96774	-0.0347702	-0.200032	0.41259	0.89593	0.345359	-0.53168	0.499978	0.676107	-1.21801	1.18642	-0.480103
P07108	ENSG00000155368	DBI	Acyl-CoA-binding protein	0.128199	-0.635544	0.966688	0.916326	0.429299	0.653701	0.707736	0.813501	0.371007	-0.0649657	1.16155	-0.13166	0.598862	0.5432	-0.484451	-1.91197	-0.0649657	0.371007	-0.957613	-1.04272	0.251593	-0.411152	1.25526	-0.199582	1.52296	-1.04272	0.251593	1.30124	0.653701	0.128199	0.916326	0.486688	0.190409	0.707736	-6.08897	-0.13166	0.0649242	0.0649242	-0.26877	-0.411152	-0.793076	1.11379	0.5432	0.0649242	-0.199582	-1.04272
P81605	ENSG00000161634	DCD	DCD-1	-0.591916	-0.591916	-1.26947	0.322646	-0.591916	-0.0148943	0.322646	0.322646	1.2372	-0.591916	-0.591916	0.562127	1.40426	-0.432439	-0.634506	-0.0148943	-0.591916	-0.591916	-0.591916	0.322646	0.747888	0.322646	0.322646	-0.0148943	-0.591916	-0.0148943	-0.591916	1.32491	0.899668	-1.81804	3.73105	-0.0148943	-0.0148943	0.747888	0.169003	-0.0148943	0.322646	0.899668	-0.591916	-0.0148943	-0.0148943	-0.452369	0.322646	-0.591916	-0.591916	1.81422
Q9UBP4	ENSG00000050165	DKK3	Dickkopf-related protein 3	-1.09696	-0.263718	0.230624	-0.424182	0.244263	-0.693066	0.294729	-0.242836	-1.31695	-1.12015	-0.113453	-0.435514	-1.43715	-1.78807	-0.289498	-1.44613	0.308853	-0.841348	1.18908	-0.771699	0.0168206	-1.39142	-0.148257	-1.44245	0.14588	-0.218999	0.0213532	0.388741	0.878753	0.142642	0.981021	-1.60862	0.265995	1.07584	2.93986	-0.711682	0.512944	0.65378	0.947431	-0.762027	0.395499	0.593277	-0.410018	-0.135995	0.885471	-0.360401
Q9UHL4	ENSG00000176978	DPP7	Dipeptidyl peptidase 2	0.463971	0.148745	-1.43544	-0.734426	0.646127	1.28853	1.28853	-0.55227	0.646127	-0.0986646	1.03193	-0.237043	-0.0986646	1.03193	0.557446	0.260327	-1.75067	0.365151	0.557446	-0.387478	0.0294681	0.810919	0.730483	0.557446	0.260327	-0.55227	0.148745	1.34714	0.887772	-0.55227	-0.734426	0.961354	0.730483	1.16499	-1.75067	-0.387478	-0.237043	-1.16893	-0.237043	1.22787	1.40384	0.463971	0.365151	-1.16893	0.365151	0.557446
Q16610	ENSG00000143369	ECM1	Extracellular matrix protein 1	0.090937	0.692653	0.355542	0.403479	0.347023	1.48679	-2.43733	1.87979	0.719096	0.0670041	-0.800272	0.321393	-1.45145	0.347023	1.29953	-1.46357	-0.460015	1.05352	1.75214	-0.0728107	0.132546	-1.27289	0.164998	0.530991	0.312838	-0.453369	-0.0789972	1.01881	0.721748	-0.128595	0.558283	0.278441	1.44348	2.35498	1.85663	0.841624	0.246695	-0.137928	1.9133	-0.900776	-0.0758863	0.563727	1.23555	-0.660068	0.153226	0.928447
O94769	ENSG00000106823	ECM2	Extracellular matrix protein 2	1.24233	-0.0397156	0.0399531	-0.290632	0.661629	-0.822214	-0.0397156	0.726536	-0.408409	-1.45309	-1.25503	0.268295	1.42152	1.16791	0.193879	0.0399531	-0.593135	1.35097	-1.37247	-0.290632	0.435826	-0.960429	0.550608	-0.822214	0.268295	0.811184	0.143344	-0.822214	-0.0666951	0.661629	-1.10453	-0.408409	1.38643	-2.17815	-0.856243	-0.438505	0.617658	1.31515	-1.17894	0.36504	0.388799	-0.0397156	0.092044	0.954411	0.974387	-0.0129521
Q12805	ENSG00000115380	EFEMP1	EGF-containing fibulin-like extracellular matrix protein 1	-0.238436	0.125368	0.882871	-0.168229	-0.558802	-0.128053	-0.123252	1.24654	-0.712622	-0.835415	-0.284183	0.737793	1.93886	0.649197	-0.02596	-0.686533	-1.64763	1.9236	-0.592728	-0.0424924	1.48026	-0.531399	-0.0679026	0.249565	-0.565823	1.18521	-1.55102	-0.614605	-0.993945	0.199153	-0.987151	-0.173076	1.51291	-1.81812	0.747758	-1.13544	-0.932798	0.0308844	0.551271	-1.30512	-1.09232	1.38845	-0.20143	-0.511062	0.00923368	-0.751349
O94919	ENSG00000149218	ENDOD1	Endonuclease domain-containing 1 protein	-2.32103	-0.356929	-0.31293	-0.987705	0.651596	1.14609	0.269645	0.974453	0.249843	1.14609	1.32906	-0.628551	-1.86938	-1.1127	-0.0140759	-1.18907	1.04374	-0.769458	1.07809	-0.722113	0.520842	-0.1402	-0.247534	0.706722	1.52205	0.289369	0.595925	1.64713	1.29622	-0.0140759	-0.291027	-0.987705	0.0684766	1.29622	3.53339	0.706722	-0.269242	-0.423609	1.36169	-1.84052	-1.13803	0.149784	0.833235	-1.03738	0.444748	0.724967
Q13822	ENSG00000136960	ENPP2	Ectonucleotide pyrophosphatase/phosphodiesterase family member 2	-0.0526042	-0.897824	-0.500936	0.30062	-0.834842	-0.852237	0.0209559	0.394001	-1.26608	0.0761807	2.37593	1.04577	2.09144	-0.109512	0.212702	-0.0301384	-1.31043	0.565161	-0.661322	-0.657803	0.44173	0.694907	0.47379	-0.393219	0.542564	0.98375	1.20561	-0.566236	-0.0642305	0.297451	-0.515447	1.52328	1.12702	-3.05721	-0.512104	-1.00495	-0.929578	0.183243	-1.44581	1.0412	0.0712417	0.0922432	-1.01105	0.0644233	-0.627885	-0.430414
P54764	ENSG00000116106	EPHA4	Ephrin type-A receptor 4	-0.184994	0.0227771	0.434005	1.0729	-0.319356	0.262572	0.715674	0.00022514	0.0611236	-0.0945963	-0.205375	1.12899	-1.26643	-1.92619	1.09249	-1.15204	1.67501	-0.379413	0.71836	0.325505	-0.787954	0.606523	0.393297	-0.469431	-0.291431	-0.644447	-0.0517991	0.16159	0.117951	-1.33854	-0.164722	-0.900171	1.0729	1.24351	0.325505	0.268623	-0.0616503	-0.965792	1.94754	-1.01152	-0.322857	-0.249882	-1.06629	-1.37507	0.204767	-0.121165
P00748	ENSG00000131187	F12	Beta-factor XIIa part 1	0.0333105	-0.769547	2.1207	0.361608	-0.242515	0.988476	0.695109	-0.475382	0.878272	-0.452457	0.222876	0.645143	0.729531	-0.647324	0.773934	1.10779	-1.38737	1.88127	-0.796465	-1.59607	-1.87544	0.808755	-0.251327	0.0307633	0.89982	1.66919	1.14893	-0.859401	-0.0235949	-0.423365	1.19065	1.74924	-0.199047	0.999477	1.40762	0.674911	0.53337	0.820789	-1.08788	0.344246	-2.0788	0.142454	1.34537	0.326732	-1.19378	0.137621
P00734	ENSG00000180210	F2	Activation peptide fragment 1	0.312093	0.771168	1.09721	0.645148	0.533969	2.03604	0.27947	-0.00460714	1.01741	-0.434137	0.760368	0.350271	0.831374	0.0337594	0.314931	1.04107	-1.48788	2.6287	-0.521567	-0.418866	-0.227893	0.482688	-0.394498	-0.245073	1.00119	1.42598	0.88821	-0.669891	-0.527242	-0.0309702	1.41093	1.06391	0.619524	0.225111	2.41118	0.685905	1.18335	1.4208	-1.92605	-0.011056	-1.58952	0.332661	1.22828	0.312093	-0.940469	-0.00968026
P12259	ENSG00000198734	F5	Coagulation factor V	-0.252441	-0.801209	-0.352616	-0.160927	-1.33831	-0.569148	-0.713061	0.0413101	-1.14157	-0.870686	2.03486	-0.132853	1.87948	0.608547	1.02135	0.938069	-1.97269	0.970047	-0.999631	0.873147	1.05638	1.2916	0.790139	-1.00695	-0.0884204	1.25175	0.453705	-0.518365	-0.480799	0.0253771	-0.431361	1.03306	0.730738	-1.73488	-1.62665	-0.842724	-1.09606	0.648312	-0.821899	1.35931	0.140454	-0.0719264	-1.42881	0.500023	-1.26609	-0.425235
Q92520	ENSG00000196937	FAM3C	Protein FAM3C	-0.443745	-0.124718	0.0206827	0.738255	0.297263	-0.387661	0.817738	0.0663833	-0.519462	-0.0602622	-0.942723	0.340623	-0.641611	-1.07873	1.92775	-1.49384	1.6949	-0.664424	1.62342	0.198367	-0.0894375	-0.560922	0.394331	-1.05054	1.04226	0.0606798	0.670216	-0.0515243	0.142575	-0.564139	0.354114	-0.953033	0.93963	1.85328	0.413013	0.431623	0.250794	-0.925503	2.51334	-0.769974	0.487048	0.418315	0.596181	-1.10352	-0.189979	0.468622
Q9NYQ8	ENSG00000086570	FAT2	Protocadherin Fat 2	0.367629	0.576531	-0.8693	0.417087	-0.347958	-0.906512	1.30795	0.188125	-0.94418	-0.8693	-0.421905	-2.53998	-0.225097	0.607469	-1.72954	0.720821	-0.265522	0.513721	-0.736516	1.05158	-1.77861	0.0624625	-0.931566	0.00701314	-1.1396	-0.0305031	-0.0972421	1.51624	0.342619	0.85165	-0.347958	0.576531	0.325814	-2.35628	-1.05996	-0.748349	0.990881	-0.358401	-1.19383	0.990881	0.188125	0.359314	0.568758	-0.275705	1.52772	0.872948
P23142	ENSG00000077942	FBLN1	Fibulin-1	-0.0595804	-0.0768469	0.342097	0.156523	-0.791307	-0.133932	0.377046	0.511815	0.298114	-0.751584	1.35201	0.872008	1.78751	-0.273057	0.170586	-0.0287955	-0.525903	1.01139	-0.556688	-0.488359	0.111739	0.879472	0.828153	-0.910506	0.258616	0.594271	0.943508	-0.0574982	0.398413	0.388226	0.865377	1.25104	0.886327	-0.897436	-0.31925	-1.14295	-0.329309	0.503454	-1.40838	0.278221	-1.7286	-0.987132	-0.797906	-1.37138	-0.515011	-0.138225
P98095	ENSG00000163520	FBLN2	Fibulin-2	-0.226467	0.244929	-0.773397	-0.641135	-0.713877	-0.433161	0.26608	-0.251519	-0.226467	0.0358577	0.234282	0.66935	-0.570165	0.0129594	0.00143913	0.136756	-1.02435	-0.0686374	-0.302273	-0.95957	-1.12429	-0.406504	-0.176993	-0.353942	-0.0450889	0.212888	-1.02435	0.136756	-0.0101218	-0.0217436	-0.289513	-0.226467	-0.487186	-0.264136	-1.80818	-0.788467	-0.189285	-0.803616	-1.85129	-0.152571	-1.24536	-1.14128	-0.699184	-0.880555	-0.460042	-0.353942
Q9UBX5	ENSG00000140092	FBLN5	Fibulin-5	0.0451718	0.849264	0.190276	-1.06256	-0.489191	0.623697	0.571891	0.519441	0.849264	0.103814	0.519441	1.88315	1.78652	0.161652	0.849264	0.0745954	0.330561	-0.0443457	1.22273	0.412546	0.873598	-0.695192	-0.695192	-1.38137	-0.292778	0.623697	-0.324886	-0.166734	-1.10112	1.17782	0.0745954	-0.489191	0.218708	-1.50741	-3.41575	-1.55027	-0.911757	0.466333	-0.455817	0.385393	-1.34017	-0.260914	-0.766152	-0.357239	-0.455817	-2.00471
Q9Y6R7		FCGBP	IgGFc-binding protein	0.666442	-0.666924	-0.277704	-0.407602	0.930052	0.111931	-1.15479	-0.44734	3.31001	-0.993117	0.995775	0.707313	-0.298054	-0.0773222	0.251509	-1.40319	0.228206	0.90236	0.170183	-0.418874	-0.259305	1.91414	0.0550134	0.738245	-1.60705	1.74439	0.363624	-1.07691	-0.204194	0.928087	0.489507	-0.0941725	-0.903043	1.21024	-0.305181	-1.16288	0.168046	0.53815	0.755426	0.792496	-0.344818	-2.18005	-0.769302	0.437837	-0.613433	0.664205
Q9UGM5	ENSG00000090512	FETUB	Fetuin-B	-0.046714	0.526618	-0.548108	0.48714	0.0199783	1.27501	-0.218136	-0.218136	1.03078	0.373678	0.252235	0.352223	1.63362	0.886454	0.771816	0.66711	-1.95778	1.47773	-0.23322	0.15822	-0.203183	1.84161	-1.55602	0.133894	0.109221	0.925612	2.67486	-0.310682	-0.530023	0.229206	0.685008	2.26039	-0.046714	-0.173659	1.62847	0.536348	1.00878	0.63075	-1.55602	0.109221	-1.40032	0.1461	0.780256	-0.0741283	-0.84491	-0.358883
P02671	ENSG00000171560	FGA	Fibrinogen alpha chain	0.212098	1.26641	1.52991	1.62726	0.91529	3.04599	-0.61469	0.595401	0.823218	-0.148708	0.537008	0.477941	1.27558	0.602712	0.132934	0.905064	-0.918021	2.35971	-0.56923	-0.777047	0.36887	0.354921	-0.541111	-0.282089	0.435652	0.765351	1.28967	-0.430717	-0.15804	-0.53184	0.534485	1.67897	0.423577	0.603925	1.99226	1.51182	1.15338	0.824283	-1.16467	-0.0177766	-1.06497	1.82314	1.25971	-0.541111	-1.25286	0.99405
P02675	ENSG00000171564	FGB	Fibrinogen beta chain	0.230141	1.37414	1.39233	1.17848	0.723949	2.29044	-0.291175	0.64772	0.0817599	0.134712	0.508714	0.7651	1.21623	0.409782	0.0111903	1.00545	-1.21796	2.21683	-0.355064	-0.581661	0.269508	0.338561	-0.606319	-0.223559	0.70056	0.880145	1.26	-0.520131	-0.206481	-0.253257	1.36451	1.96816	0.481171	0.699864	1.71555	1.5417	1.41702	0.87891	-1.19545	0.227357	-1.4515	1.59166	1.41746	-0.126008	-1.34516	1.058
P11362	ENSG00000077782	FGFR1	Fibroblast growth factor receptor 1	-1.33432	-0.732157	-0.401137	0.0228064	0.491825	2.4051	0.2096	-0.325071	0.148946	0.695858	-0.0428462	0.0228064	1.4095	0.744271	-1.22285	-0.560942	-0.401137	0.791719	-0.179798	-0.25133	0.0866986	-1.01437	-1.57413	1.22073	0.838246	0.0866986	0.148946	-0.560942	-1.01437	1.0999	-0.25133	0.2096	-1.45123	-1.33432	0.148946	-0.0428462	-0.25133	-0.916559	-0.110342	-0.179798	-0.25133	0.791719	1.44553	1.33577	-0.0428462	0.268775
P02679	ENSG00000171557	FGG	Fibrinogen gamma chain	0.238833	1.34547	1.28356	1.4897	0.989843	2.45111	-0.343436	0.751912	0.376853	0.0809776	0.464551	0.701069	1.52956	0.418013	0.0198763	0.948758	-1.09005	2.20543	-0.351621	-0.477119	0.331038	0.261039	-0.612184	0.0633211	0.692777	0.805636	1.35944	-0.449141	-0.204215	-0.0685973	1.27979	1.88178	0.424635	0.439422	0.324883	1.45889	1.25356	0.816542	-1.09226	0.365734	-1.47894	1.90899	1.43302	0.093319	-1.38211	1.04425
P02751	ENSG00000115414	FN1	Anastellin	1.65165	0.906805	1.20186	-0.150061	0.250824	-0.140008	1.06048	1.03228	0.0778887	-0.925871	-0.0271787	1.8167	0.647254	-0.299582	0.706638	-0.0440183	0.402762	0.216932	-0.339708	-0.384374	0.1374	0.666936	0.325605	-0.343356	-0.264588	0.920676	0.382783	0.264058	0.151482	-0.574572	1.21323	-0.447957	1.37518	3.66524	-1.78516	-0.294152	0.477883	0.499219	0.825195	0.170019	-1.13885	-0.692238	0.180665	-0.388658	0.630627	-0.273622
Q5SYB0	ENSG00000070601	FRMPD1	FERM and PDZ domain-containing protein 1	-0.884463	-0.829875	-2.15182	-0.238657	0.102287	-0.0636385	0.0616066	0.0616066	-0.376519	0.298256	1.30133	0.980266	2.1921	0.918258	0.221306	-0.47185	0.410314	-0.0636385	-0.423829	-0.996521	0.757756	0.724665	0.518573	0.373398	0.373398	0.410314	0.260012	-0.520603	0.221306	0.623282	-0.423829	-0.283953	-0.570113	-0.620402	-5.20309	-0.570113	-1.62467	-0.47185	-1.62467	0.336048	-0.776206	-0.149949	-0.884463	-0.996521	-0.723422	0.691226
Q12841	ENSG00000163430	FSTL1	Follistatin-related protein 1	0.578781	0.02644	1.65838	-0.303964	0.104041	0.771681	-0.333078	0.953757	0.489226	0.687359	1.01225	0.750805	1.57823	-0.544533	0.229393	1.19994	-0.978001	1.41172	-0.544533	-0.737432	0.129503	-0.0263447	-0.13456	-0.422022	0.253892	1.14476	1.36006	-0.190052	0.000154547	-0.544533	1.51265	1.70554	0.373691	0.104041	2.54039	0.665934	0.373691	1.08863	-1.31606	1.19994	-0.804366	0.534313	0.708647	0.489226	-0.671851	-0.392102
Q6MZW2	ENSG00000053108	FSTL4	Follistatin-related protein 4	-0.416321	0.023121	0.373086	-0.364747	0.393864	-0.685942	0.913677	-0.602905	-1.60678	0.023121	-0.714056	-1.46481	-0.828762	-0.575648	-0.602905	0.967043	0.331164	-1.06981	2.41445	0.046025	-0.917268	-3.34246	-0.339237	0.18045	-0.658049	-0.602905	-0.339237	1.13939	0.931565	0.393864	-0.742389	-1.26187	1.03698	0.0687825	0.877653	-0.442388	0.245818	-0.0699832	1.23896	-0.313905	1.31988	1.89518	0.113868	0.575642	1.49171	0.046025
P17677	ENSG00000172020	GAP43	Neuromodulin	0.05101	0.536074	-0.198198	0.985018	0.167051	0.278032	-0.0705511	0.278032	-0.0705511	-0.00905402	-0.703143	1.22079	-0.332568	-1.77824	0.814796	-0.703143	1.57098	-1.6595	0.435968	0.584693	0.486512	0.278032	0.536074	-0.867872	-0.264507	-0.402504	-0.548392	-0.00905402	-0.00905402	-0.954403	0.05101	-0.867872	0.109694	0.985018	-0.784172	0.167051	-0.954403	-1.13679	1.76014	-0.867872	0.05101	0.278032	-1.04396	-2.0337	0.814796	-1.04396
P02774	ENSG00000145321	GC	Vitamin D-binding protein	0.29157	0.642731	1.50682	0.339029	-0.138859	2.36362	0.0886105	0.391951	1.36354	0.531554	0.980582	0.589664	0.709642	0.0916165	-0.0765575	1.08978	-2.16586	1.76791	-0.544025	-0.22908	-0.284358	1.50986	-0.49515	0.151403	0.659263	1.23766	1.32236	-0.713587	-0.0800404	0.00179938	1.40159	1.9301	0.728559	-0.278505	2.30314	0.431679	0.755092	1.3888	-1.94071	0.148628	-1.97389	-0.264328	1.19626	0.0455157	-0.75924	0.0302114
P17900	ENSG00000196743	GM2A	Ganglioside GM2 activator	-0.573163	-0.384975	1.28718	-0.0931794	-0.656117	0.120707	-0.0437455	0.856697	-1.09943	0.200919	-0.545839	0.172748	-0.712187	-0.0782815	0.565917	-0.290915	0.460582	-0.611694	-0.229224	-0.178402	0.416024	1.26466	1.35784	-0.497014	-0.133099	1.07668	-0.502432	1.46375	0.393576	-0.384975	0.465018	-0.639425	0.442807	1.46016	-6.44158	-0.0634514	-0.427367	-0.497014	0.819757	-1.4408	0.407052	0.0681242	0.316513	-1.5803	0.438371	0.101645
O15354	ENSG00000170775	GPR37	Probable G-protein coupled receptor 37	-0.307937	-0.531011	1.98592	0.0167564	0.288399	-0.0401319	0.684272	1.47932	0.466996	-0.401845	-0.186437	0.753865	-0.156693	0.0727578	0.466996	-0.986171	-0.804206	0.998067	0.262144	-1.82344	-0.531011	-0.246671	0.998067	-0.465845	1.04073	-0.0689189	0.466996	1.24677	0.776767	0.155151	0.613298	-0.768896	0.844603	0.182199	0.613298	0.0448676	-0.0115735	1.22669	0.776767	-0.0401319	0.100434	1.24677	0.9331	0.799522	-0.875887	-0.665006
P48058	ENSG00000152578	GRIA4	Glutamate receptor 4	-0.410305	0.112506	-0.137	0.0152933	0.385811	0.428932	0.471415	-0.527355	-0.91027	0.0643118	-0.0853317	-1.12277	-1.6018	-0.587739	-0.587739	0.112506	0.206532	-0.712422	1.11128	1.04301	-0.410305	-0.527355	-1.27372	-0.243218	-0.91027	-0.527355	-0.91027	0.901372	1.30687	-0.243218	-0.712422	-0.776861	-0.0853317	1.24315	-0.587739	0.252414	0.385811	-0.243218	0.82784	-0.29784	1.17797	1.63409	-0.353521	0.937441	1.60584	0.206532
P06396	ENSG00000148180	GSN	Gelsolin	-0.578152	0.643994	1.40632	0.181761	0.719119	-0.044497	-0.465481	0.743719	0.309483	-0.391648	0.488716	1.09984	0.234766	-0.155808	0.21054	-0.438537	-1.33861	0.241018	-0.0227852	-0.794998	0.242479	-1.49484	-0.563235	-0.0831977	0.684156	0.355591	0.0729641	-0.935869	0.271462	0.837192	1.52402	0.0795558	-0.174632	-0.108273	-0.227943	-0.203207	0.578587	1.85598	-1.38601	-0.033862	-2.01191	0.0457819	0.948605	0.501288	-0.433169	-0.184112
Q14520	ENSG00000148702	HABP2	Hyaluronan-binding protein 2	0.318918	1.0998	1.59187	0.455784	0.678782	2.42152	0.331841	-0.362177	1.03389	-0.194473	0.169645	-0.0261981	0.875163	0.537311	0.197811	1.53706	-1.71309	2.1633	-0.212286	-0.125087	0.0365778	0.750208	-0.686289	-0.0914606	0.625797	1.04227	0.678782	-0.571021	-0.944262	-0.0914606	1.48034	1.34685	-0.0914606	0.614992	1.71313	0.828218	1.17865	1.42824	-1.95231	0.0519045	-1.46548	0.225503	0.699507	0.331841	-0.83618	0.678782
P69905	ENSG00000206172	HBA1	Hemoglobin subunit alpha	0.117167	-0.473149	0.971248	2.95367	-0.360358	3.17562	0.121744	-0.258929	3.20813	-0.645508	-0.462911	-0.716285	-0.847554	-0.365892	-0.798076	-0.67272	1.38997	-0.409367	0.573691	-1.20545	0.779245	-0.809502	-0.74282	-1.05186	-0.921811	-0.626164	-0.835687	-0.951127	-0.800921	-0.716285	-0.224582	-0.821054	-0.539041	-0.419073	-0.32956	-0.645508	-0.786783	-0.0992469	-1.3419	-0.80663	-0.971156	0.874418	-0.783974	1.83527	-0.695551	-0.619008
P68871	ENSG00000244734	HBB	Hemoglobin subunit beta	0.387558	-0.648414	1.14704	2.63501	-0.348412	2.93507	0.257289	-0.38804	2.78107	-0.497715	-0.633998	-0.55303	-0.678131	-0.408692	-0.939947	-0.717069	1.61487	-0.546672	0.841293	-1.0705	0.852494	-0.509649	-0.996407	-0.670587	-0.701243	-0.626896	-0.372926	-1.29746	-1.31544	-0.663121	-0.348412	-0.451843	-0.485973	-0.324698	0.697198	-0.408692	-0.877512	-0.820011	-1.12445	-0.887553	-1.19804	1.12445	-0.527925	1.86051	-0.984759	-0.801811
P02042	ENSG00000223609	HBD	Hemoglobin subunit delta	0.0590491	-0.152451	0.900617	3.09313	0.389247	3.22054	0.431879	-0.508646	3.15613	-0.737827	-1.34705	-0.501775	-0.404613	-0.412317	-1.45317	-0.353932	1.43158	-0.379313	0.0590491	-1.66221	0.590017	-0.471919	-0.511736	-0.863194	-0.389523	-0.831527	-0.766149	-0.399442	-0.415971	-1.43123	-0.79875	-0.898121	-0.867282	-0.351474	-1.37128	-0.547709	-0.376233	-0.717666	-0.723496	0.0369343	-0.659663	-0.471919	-0.499407	1.29192	-0.471919	-0.471919
O60814	ENSG00000197903	HIST1H2BK	Histone H2B type 1-K	0.045454	-0.546387	0.457759	-0.77589	-0.0992946	-0.0992946	-0.90684	-0.349786	1.57751	-0.0250157	-0.177821	-0.0250157	0.96297	-0.0250157	0.352026	-0.349786	0.045454	-0.0250157	-0.0992946	-0.177821	-0.656348	0.555931	-2.1657	-0.0250157	-0.177821	-0.77589	1.24824	-0.546387	-0.77589	-0.261118	-0.261118	0.852999	0.112486	-0.349786	0.112486	-0.77589	-0.546387	0.295945	0.691176	1.1287	3.91346	-0.77589	1.30432	1.21931	-0.546387	-0.177821
P00738	ENSG00000257017	HP	Haptoglobin	-0.69958	0.824391	1.09824	1.55438	-0.0401312	1.85915	1.05297	0.949209	1.0584	-0.407116	0.463232	-0.465543	0.0236125	0.920322	0.477326	2.05499	-0.94161	0.819911	-0.0166523	-1.57083	0.481326	0.869866	-0.375605	-0.0875302	0.166585	0.420237	1.75581	-0.928079	1.02267	-0.778383	-0.343289	1.66668	0.381623	0.642142	0.887131	1.54199	2.00523	2.29993	0.506684	-1.13169	-0.548294	0.678049	1.59607	-0.483006	-1.9329	1.13874
P02790	ENSG00000110169	HPX	Hemopexin	0.278806	0.245746	1.02338	0.749135	0.195852	1.83458	0.275663	0.149884	0.544757	-0.128082	1.88563	0.781765	0.633727	0.00872277	0.331524	0.473244	-1.78464	1.971	-0.651528	-0.755783	-0.00132937	0.658363	-0.0439473	-0.574445	0.719314	1.37425	1.41191	-0.23189	-0.0417613	0.255718	1.27357	1.37776	0.589545	-0.461207	1.234	0.229216	1.02881	1.16252	-1.45386	0.0838267	-1.21611	-0.128704	1.05865	-0.240491	-1.07519	-0.19149
P04196	ENSG00000113905	HRG	Histidine-rich glycoprotein	-0.251255	0.648599	1.50566	0.270563	0.135547	2.00517	0.653993	0.365556	0.300587	0.0363646	1.55617	0.98733	0.477018	0.530094	0.428545	0.747007	-2.43249	1.66581	0.303772	-0.276416	-0.567493	-0.58376	0.2313	0.469185	0.940192	1.41943	-0.425146	-0.362602	0.0108016	0.744425	1.5637	0.256462	0.46722	-0.110228	0.278108	0.233495	1.92371	0.869442	-1.4042	-0.689225	-1.57878	0.258642	1.03117	-0.0212884	-1.13606	0.301649
P11021	ENSG00000044574	HSPA5	78 kDa glucose-regulated protein	0.321859	-0.413644	-0.770152	0.474306	-0.327569	-0.0761584	0.165644	-0.413644	0.321859	-0.862506	0.244234	0.321859	-1.34567	-1.14795	-0.0761584	0.474306	-0.242652	-1.65433	0.398541	-0.679121	0.244234	1.18588	1.38463	-0.956233	0.696306	-0.679121	0.244234	1.11822	1.31907	-0.413644	-1.76066	-1.34567	-0.0761584	0.321859	-0.0761584	-0.158857	0.00547441	-0.862506	0.549177	-1.65433	0.321859	-0.500903	-0.327569	-3.19922	0.244234	0.086068
P98160	ENSG00000142798	HSPG2	Basement membrane-specific heparan sulfate proteoglycan core protein	-0.518371	0.873621	0.641034	-0.107818	0.575269	0.597296	0.0456512	0.737756	1.18067	1.29365	0.553128	1.21867	-0.785765	-0.107818	0.00780082	-0.461222	-0.504012	0.406149	0.217787	-0.664804	0.944957	-0.461222	-0.576324	0.00780082	0.474613	0.873621	-0.20006	-0.504012	-0.739988	0.348196	0.193635	-0.432935	0.383059	-0.173496	-0.20006	-0.974127	0.0581723	-0.308012	-0.863217	0.463298	-1.32587	-0.770458	-0.363064	-0.489711	0.651889	0.169311
P01622			Ig kappa chain V-III region Ti	-1.85707	-1.73702	-1.82912	-0.187179	-0.187179	-0.187179	0.132774	1.15671	-0.187179	0.105896	0.116829	0.636824	-0.187179	1.27233	0.00454952	1.01996	0.0646015	-0.845083	-0.187179	-0.187179	0.636824	0.0437489	-0.187179	-0.0143015	0.0315732	0.035883	1.61133	0.0714848	0.00342657	0.0309233	0.636824	-0.0296641	-0.00367506	0.127253	-0.187179	0.304944	-0.187179	0.300167	0.202205	1.53984	0.312431	-0.187179	0.359304	-0.187179	-0.215419	-0.187179
P01702			Ig lambda chain V-I region NIG-64	0.651535	0.806771	-3.32272	0.124854	0.984274	-0.627075	0.0304644	-0.627075	0.830614	0.0786856	0.502698	-0.939155	-0.0200051	0.731924	-0.459853	0.830614	-0.939155	1.08207	0.0304644	-0.721464	-0.0729333	0.678995	-0.54025	-1.06693	1.08207	-0.128576	0.366915	-0.187227	0.534144	-0.128576	1.22224	0.594426	0.594426	0.623353	-0.128576	0.169135	0.366915	0.564702	-0.459853	0.705787	-1.21178	0.402489	0.436927	-0.385014	-1.06693	-0.721464
P04434			Ig kappa chain V-III region VH	-0.574956	0.815054	0.385935	0.325592	0.557465	0.356284	-0.770127	-0.717098	0.61541	0.469298	0.908098	0.428609	0.557465	0.883688	-0.951736	0.954965	-0.574956	0.626552	-0.667106	0.134319	0.0312984	0.508177	-0.532281	-0.770127	-0.619818	0.414615	0.832724	-0.532281	-0.280662	0.604124	-0.163873	-0.619818	0.648419	0.690578	-1.78746	0.400393	1.91586	-0.619818	-1.37638	-0.191639	-0.770127	-0.136955	-0.951736	-0.312472	-0.886916	0.815054
P01625			Ig kappa chain V-IV region Len	-0.499439	-0.0718924	0.246084	-0.27432	0.209323	0.423117	-0.656962	0.181025	0.307923	0.152071	0.112392	0.0609534	-0.0373336	0.264067	-1.1825	-0.0260234	-1.07375	0.612398	-0.156451	-0.359565	-0.435333	-0.156451	-0.532768	-0.549772	0.171448	0.0714112	0.619136	-0.675756	-0.419807	0.290565	0.190529	-0.0718924	-0.107434	0.0920695	-0.1817	-0.330499	-0.1817	0.0920695	-1.79284	-0.247149	-1.50473	-0.131702	0.255108	-0.144015	-1.10007	0.290565
P01617			Ig kappa chain V-II region TEW	-0.440098	0.268953	0.0374241	-0.218138	-0.174999	-0.528362	-0.738062	-0.608401	-0.162358	-0.260653	0.455958	-0.43744	-0.360504	-0.0639662	-0.998057	-0.400905	-1.00665	0.21712	-0.548594	-0.608401	-0.477898	-0.170769	-0.43744	-0.691025	-0.187777	0.0249944	0.411935	-0.626957	-0.300049	0.153326	0.0926122	-0.661758	-0.0410839	-0.0167917	1.4582	0.260227	0.691101	-0.432149	-1.19334	0.0790563	-1.08699	0.0232118	-0.103135	-0.276713	-1.1438	-0.160268
P01621			Ig kappa chain V-III region NG9	0.155344	0.56789	0.835324	0.271007	-0.48134	0.150036	-0.904173	-0.619439	-0.383532	0.165883	0.88088	-0.629978	0.133968	0.00254253	-0.0219548	0.483931	-0.813486	0.560508	-0.181232	-0.752884	-0.706634	0.560508	-0.662197	-0.931475	0.0441796	0.88088	0.261402	-0.706634	-0.174128	-0.333539	0.0383242	-0.167069	-0.105442	-0.325417	-2.07072	0.112175	0.829505	-0.146152	-1.77346	0.503564	-1.3435	-0.277873	0.0730095	-0.153082	-1.00276	0.515187
P04208			Ig lambda chain V-I region WAH	0.336732	1.04603	0.40927	0.680615	0.900165	0.0953731	0.00545134	-0.718787	0.306706	0.321794	1.59808	0.129885	0.163623	0.94047	-1.48566	0.858749	-1.05378	1.17897	-0.718787	-0.0131979	-0.395853	0.306706	0.0420683	-0.689058	0.680615	0.772323	0.869211	-0.876955	-0.718787	-0.171369	0.505272	-0.749119	0.0953731	0.570271	-0.945206	0.129885	0.180211	0.644728	-0.780066	-0.395853	-1.58923	-0.371832	-0.371832	-0.811679	-1.13078	0.423366
P01612			Ig kappa chain V-I region Mev	0.961261	0.362271	0.619336	0.014997	0.301821	-0.166788	-0.271834	0.473164	0.168689	0.014997	-0.166788	0.859781	-0.271834	0.0947974	-0.522403	0.419258	-1.36719	0.419258	0.168689	-0.271834	-0.0717558	-0.522403	-1.08036	-0.522403	-0.271834	0.894764	0.014997	0.301821	0.237473	-0.166788	2.51309	-0.389271	-0.166788	0.894764	-0.0717558	0.301821	0.992913	0.168689	-0.85788	-0.85788	-0.676095	-1.77146	-0.676095	-1.36719	-0.0717558	-0.0717558
P01776			Ig heavy chain V-III region WAS	-0.172882	0.343378	-0.491765	0.343378	1.17852	0.343378	-0.863061	1.44738	-0.491765	-0.375805	2.59863	-0.895624	0.831912	1.44738	-0.502204	-0.491765	-0.297653	-0.491765	-0.524703	-0.501478	-0.491765	-0.491765	0.343378	-0.570527	-0.491765	-0.491765	-0.361508	0.831912	0.831912	-0.491765	-0.407081	-0.463905	-0.491765	0.343378	-0.854902	-0.491765	1.17852	0.343378	-0.717972	0.343378	-0.170452	-0.491765	-0.193402	-0.624611	-0.491765	1.17852
P01769			Ig heavy chain V-III region GA	-0.226225	0.569462	0.953977	0.0577725	0.569462	0.63055	0.221883	-0.573793	0.569462	-0.333685	1.18013	0.370349	0.569462	0.141987	-0.0312573	0.221883	-1.20537	1.26213	-1.20537	-0.573793	-0.333685	1.41421	0.221883	-0.709325	0.800642	0.689338	0.800642	-0.226225	0.50588	0.439588	0.745989	0.50588	0.63055	0.63055	1.61766	0.221883	0.904528	0.63055	-1.20537	0.745989	-1.20537	-0.333685	0.439588	-0.333685	-1.20537	0.953977
P0CG05			Ig lambda-2 chain C regions	-0.122782	0.607461	0.335351	0.14782	0.908186	0.617902	-0.079599	-0.32072	0.684984	0.665678	0.887538	0.282638	0.292202	0.633158	-1.30173	0.99525	-1.75981	0.688601	-1.23412	-0.405998	-0.33622	0.123244	-1.1474	-0.912018	0.345958	0.624182	1.19828	-1.12652	-0.0539802	0.499749	0.918172	-0.398653	-0.0995261	0.34405	0.53542	-0.0838485	0.568073	0.0572494	-1.61919	0.132708	-1.68868	-0.463616	0.469049	-0.317236	-1.10524	1.01304
P01765			Ig heavy chain V-III region TIL	0.542815	0.585037	1.03682	0.246963	0.308335	0.853162	-1.7613	0.52843	0.632625	0.153941	1.19339	0.0433016	0.255909	0.598812	-0.448277	-1.13902	-0.797488	1.58405	0.182552	0.191951	-0.34526	0.0327609	0.0744202	-0.611208	0.144263	1.07063	0.605646	0.264795	-0.112649	0.163549	-1.49627	-0.0661529	0.0327609	0.704057	-2.46895	-0.160867	0.423029	0.777766	-2.26829	-1.84812	-1.33535	0.333778	0.0641303	-1.01495	-0.701018	0.391278
P01598			Ig kappa chain V-I region EU	-0.896357	-0.0144839	1.87299	-0.896357	-0.896357	-0.160839	-1.45275	0.665651	-0.570881	-0.0144839	-0.570881	-0.0144839	-0.0144839	0.910783	-1.45275	-0.570881	-0.896357	1.48803	-1.45275	-0.896357	0.310986	0.109253	1.13108	-0.570881	-0.160839	-0.896357	0.109253	-0.570881	0.665651	-0.33996	0.109253	-1.45275	1.13108	-0.896357	-0.33996	-0.33996	-0.160839	0.821503	-1.45275	0.395559	-0.570881	-1.45275	0.395559	-0.33996	0.109253	-0.570881
P01344	ENSG00000167244	IGF2	Insulin-like growth factor II	0.375014	0.0546334	0.126946	-0.0253206	0.501176	0.710831	0.560026	0.29606	1.35462	-0.138969	0.538743	1.03739	1.06991	0.506561	-0.446323	0.544076	-1.2614	0.192002	-0.488351	-0.256208	0.0302215	-0.0754009	-0.610129	-1.20966	0.560026	1.3589	0.586464	-0.819886	-0.766319	-0.132559	1.9505	0.48497	0.0607107	-0.929381	-2.25116	-0.676261	0.156666	1.50976	-1.65504	1.2811	-0.65408	-0.126173	0.501176	0.771476	-0.00670399	0.565334
P18065	ENSG00000115457	IGFBP2	Insulin-like growth factor-binding protein 2	0.475806	-0.614846	0.729232	0.654186	0.509642	0.168566	0.368674	-0.0150914	1.01857	-0.845214	-0.284869	0.357773	1.87754	1.15584	0.563824	0.322433	-1.53323	0.240703	-0.422557	-0.449833	0.555809	-0.60688	-1.62515	-1.68708	-0.356759	-0.315499	-1.2728	-1.30361	-1.22898	-0.469661	0.367465	-0.163532	0.898783	-0.989191	0.231923	-0.289234	-0.280504	0.87893	-0.685651	1.1568	-0.0761791	-0.300874	0.269409	0.773747	0.0568723	0.578671
P22692	ENSG00000141753	IGFBP4	Insulin-like growth factor-binding protein 4	0.372361	0.0408268	1.11618	-0.142071	-0.582039	2.19	-0.430674	0.344457	1.45864	1.21001	1.18673	1.2216	0.860462	0.959553	0.386264	-0.937174	-1.22263	-0.142071	1.04455	-0.703254	0.468722	-0.188951	-1.16413	-0.827744	0.616235	0.25972	0.344457	1.30197	0.971787	-0.33245	0.129611	0.771968	0.509438	0.536378	2.24603	0.681771	0.400104	0.922627	0.576483	0.100198	0.302297	-0.0345028	0.971787	-0.809762	0.358425	-0.900408
P24593	ENSG00000115461	IGFBP5	Insulin-like growth factor-binding protein 5	-0.234257	0.816677	-0.55363	0.561552	-0.172844	0.236435	0.915063	-0.112206	0.816677	1.24441	1.46661	0.347259	1.15259	0.455597	0.0652642	-0.359479	-0.967089	0.180051	-0.172844	0.292165	0.915063	-1.26384	-0.359479	-1.18792	0.401732	1.42298	0.347259	0.665228	-0.895668	-0.172844	-1.74632	0.00683162	0.716241	-3.33464	-0.967089	-1.11318	-0.755927	0.561552	-0.825293	1.46661	1.15259	0.292165	0.122999	-0.423332	-0.687547	-0.755927
P24592	ENSG00000167779	IGFBP6	Insulin-like growth factor-binding protein 6	0.304628	0.395553	0.554703	0.930814	0.0582855	1.12079	-0.126004	0.767251	1.37443	-0.765068	0.295399	0.170361	-0.046429	-0.0288422	0.00249149	0.00308549	-1.03621	1.07429	-0.196797	-1.2523	0.563698	-0.338806	0.271894	-0.642809	-0.86047	0.483338	-0.77663	0.0524091	0.568175	-0.0831936	1.048	0.0364558	0.133257	0.747118	-1.63963	-0.218627	0.43586	2.5014	-2.06668	0.275182	-0.959774	-0.698794	0.199701	0.374932	-0.0191685	-0.184047
Q16270	ENSG00000163453	IGFBP7	Insulin-like growth factor-binding protein 7	0.413354	0.076298	-0.774165	-0.337738	-1.06114	-0.650161	0.116305	-0.141757	-1.16778	0.308572	2.87436	1.45527	2.20143	-0.0770041	0.612663	0.559638	-0.758543	0.806311	-0.596298	0.101158	0.398796	0.814032	1.04105	0.694963	-0.121177	0.925788	0.938172	0.420622	0.218868	0.218868	-1.04749	1.48941	1.38429	-1.59522	-0.385623	-1.21646	-0.571664	0.459497	-0.611173	1.10572	0.310836	0.136931	-1.17133	0.708932	-0.412634	-1.15134
P01876	ENSG00000211895	IGHA1	Ig alpha-1 chain C region	1.30815	1.48885	0.855833	-0.430341	1.67069	0.337357	0.591853	0.80556	0.801777	1.15211	-0.713655	-0.108318	0.368933	0.0800352	-1.07513	0.423366	-1.84503	1.22134	-1.21665	-0.188918	0.317248	-0.0696974	-1.27631	-1.27426	-0.633442	0.873842	1.71818	-1.03636	0.153464	1.26555	0.723741	0.0784772	-0.123637	1.41222	1.56186	-0.143301	1.29919	0.945529	-1.97105	-0.121315	-1.77082	-0.838537	-0.114357	-0.228139	-0.790345	0.856723
P01877	ENSG00000211890	IGHA2	Ig alpha-2 chain C region	0.985529	1.22603	1.80194	-0.881881	1.00614	0.526945	-0.949164	0.437889	1.87722	-0.152427	0.26381	-0.621218	-0.84405	0.285116	-0.160662	1.9506	-1.10597	0.824739	-0.0466051	-0.665045	-0.365786	0.405354	-0.28255	-0.25086	0.174441	0.918978	1.2428	0.786071	1.12128	1.49177	1.29293	0.80691	-1.03804	1.96725	0.1494	0.758309	2.02906	0.0136105	-1.944	0.242102	-1.62685	-0.408479	1.13016	-1.24977	-1.2032	0.596803
P01880	ENSG00000211898	IGHD	Ig delta chain C region	0.502723	2.99207	0.894061	1.75286	-0.0725435	0.203926	0.944639	-0.356077	1.92715	0.290908	0.290908	0.757772	1.2505	0.22625	-0.130186	0.0352619	-0.356077	1.74639	-0.589079	-1.17998	0.0858368	0.919608	-0.356077	0.698761	0.181191	0.181191	0.22625	-0.391992	0.0858368	1.30725	0.181191	-0.254189	-0.988989	1.28862	1.638	1.37034	0.269728	1.17053	0.502723	0.757772	-0.988989	-0.321175	1.12853	-0.0725435	-0.677613	1.05141
P01857	ENSG00000211896	IGHG1	Ig gamma-1 chain C region	-0.387017	0.369809	-0.119686	0.345698	0.37416	-0.240693	-0.10579	-0.592013	0.00733095	-0.157212	0.230673	0.515108	-0.0276569	0.466705	-0.807741	0.19922	-1.09508	0.155893	-0.788289	-0.493938	-0.428295	0.15689	-0.887107	-0.551441	-0.0717996	0.458275	0.208919	-0.517006	-0.54894	-0.174814	0.149367	-0.844569	0.0431346	0.128701	0.339987	-0.371897	0.0126788	-0.712929	-2.10307	0.0187519	-1.43778	-0.254389	0.0151262	0.0446755	-1.06364	0.402984
P01859	ENSG00000211893	IGHG2	Ig gamma-2 chain C region	0.385296	-0.588937	1.09149	-0.0601472	0.488965	-0.0288798	-0.405104	0.528435	1.10077	0.97711	2.01497	-1.02592	0.951034	-0.700785	-1.13078	0.618381	-1.64455	1.95068	-0.199712	0.45656	0.271269	-0.0875581	-0.649672	-1.1977	0.38308	1.02939	1.94487	-1.18236	0.471618	1.34336	1.11166	-0.576511	0.0662933	-0.202601	1.65276	-0.199038	1.36474	1.09259	-1.10506	-0.213521	-1.18925	0.0522634	-1.16484	0.133909	-1.11828	-0.230183
P01860		IGHG3	Ig gamma-3 chain C region	0.766667	1.00384	-0.0396672	0.341817	1.41516	1.58904	1.10661	-0.360285	1.32832	0.84227	1.01223	0.782626	0.247021	0.587992	-0.878997	-0.0719333	-1.31881	1.66344	-0.403159	0.124313	0.39115	0.078214	-1.77961	-1.2032	0.228793	1.13465	0.543208	0.189831	0.782421	1.09165	0.505653	0.185569	-0.714729	0.661582	2.2242	0.58334	-0.253289	0.705329	-1.31126	1.06951	-0.5847	-0.0101738	0.140415	0.424443	-1.53671	-0.548767
P01861	ENSG00000211892	IGHG4	Ig gamma-4 chain C region	0.527651	1.20483	-0.234038	0.67353	0.550272	1.29377	0.240737	0.0412685	0.0191169	1.04689	-1.28668	1.09029	0.50163	0.546291	0.449083	1.05321	-1.81375	0.31598	-0.0838728	0.104494	-0.188269	-0.532009	-1.43338	-1.38489	-0.415819	0.216249	0.99372	0.765924	0.237731	0.346197	0.543359	1.65428	0.742039	0.693651	1.58001	0.971762	2.14048	-0.993361	-0.648058	-0.747141	-0.31751	-0.530558	0.540293	0.200586	0.0743731	2.02019
P01871	ENSG00000211899	IGHM	Ig mu chain C region	-0.710526	-0.697271	-0.250742	0.968246	-0.112799	0.640847	-1.24188	-1.00896	0.242401	-1.00896	1.2825	-0.436551	-0.337363	0.679341	-0.426769	0.298902	-0.317055	0.131416	-0.373283	-0.667082	-0.140618	-0.214214	-0.253409	-1.07337	-0.184043	-0.646123	0.94405	-0.723986	0.173836	-0.903559	-0.0813943	-0.466547	0.506334	0.946146	0.727028	0.804817	-0.305661	-0.799387	-1.30017	-0.15966	-1.16469	1.99852	-0.515307	-0.245432	-1.38117	-0.0726236
P01768	ENSG00000270550	IGHV3-30	Ig heavy chain V-III region CAM	-0.153357	0.338227	0.988619	-0.197562	-0.00910178	0.10754	-0.414424	-0.110232	0.193171	0.417024	1.48286	-0.506912	-0.000180667	0.646461	-1.07721	0.796518	-1.30517	0.624819	-0.217577	-0.227675	-0.668463	0.542029	-0.465839	-0.437085	0.727503	0.88182	1.0604	-0.728059	-0.512848	0.330884	0.865629	-0.348129	-0.460049	0.244161	0.0652409	0.308672	0.637224	0.152923	-2.03874	0.532222	-1.84998	0.232521	0.46538	-0.524803	-1.35262	0.341893
P01767	ENSG00000211967	IGHV3-53	Ig heavy chain V-III region BUT	0.340567	0.622932	0.553374	0.0130458	0.583467	0.512541	-0.722523	0.0261567	0.502205	-0.0134292	0.449728	0.340567	-0.268456	0.0777756	-0.34531	0.0130458	-1.28164	0.699644	-0.983094	-0.0811498	-0.329707	-0.508233	-0.630501	-0.408936	0.260544	0.543248	1.90353	-0.818867	-0.441503	0.213376	-0.0267947	-0.559744	-0.542429	0.103106	-1.94742	0.449728	0.283728	1.02932	-2.05266	0.809577	-1.88015	0.491817	-0.151181	-0.268456	-0.899338	-0.0402498
P01781		IGHV3-7	Ig heavy chain V-III region GAL	-0.598386	-0.583926	0.616683	-0.122024	-0.175832	0.273829	-0.405762	-0.175832	0.166843	0.145859	0.389704	-0.30245	0.57639	-0.532295	-0.726067	-0.0768159	-0.792413	0.16424	-0.405762	-0.0455059	-0.574374	0.212766	-0.803827	-0.899186	0.332	-0.0301443	0.731843	-0.574374	-0.356998	0.0778969	0.693516	-0.443656	-0.405762	-0.443656	0.849096	0.47956	0.526997	-0.0927729	-1.41548	0.290398	-1.80038	-0.0517067	0.290398	-0.775486	-0.989173	-0.221347
P06331	ENSG00000211956	IGHV4-34	Ig heavy chain V-II region ARH-77	0.245762	0.477419	0.20298	-0.186455	-0.119649	-0.295363	-0.409733	-0.843347	-0.227479	0.384782	-0.2395	0.133243	-0.141449	-0.0568347	-0.498673	0.398059	-1.07004	0.137479	-1.05681	-0.67509	-0.453263	0.222643	-1.05681	-0.88718	0.495602	0.656889	-0.125057	-0.67509	-0.530073	-0.289007	0.0308661	-0.604352	-0.822097	-0.314663	-0.061931	-0.374784	-0.314663	-0.27641	-1.50992	-0.22152	-1.63888	0.238114	-0.141449	-0.416864	-1.13881	-0.263962
P01824	ENSG00000211959	IGHV4-39	Ig heavy chain V-II region WAH	0.133779	0.565847	0.377105	0.565847	-0.209181	0.565847	0.133779	-0.209181	0.850448	0.377105	0.133779	-0.209181	-0.795466	1.30635	-0.209181	-0.795466	-0.795466	0.377105	0.186961	-0.795466	-0.795466	0.377105	-0.209181	-0.795466	-0.209181	0.565847	0.850448	-0.209181	-0.209181	-0.795466	-0.795466	-0.795466	-0.209181	0.720064	0.720064	0.565847	0.133779	0.565847	-2.30011	-0.643823	-0.209181	-0.209181	-0.209181	-0.209181	-0.795466	0.133779
P01834		IGKC	Ig kappa chain C region also; Immunoglobulin kappa constant	-0.154246	0.328192	0.116528	-0.00561251	0.089645	0.0347929	-0.387512	-0.364225	0.214068	0.14476	0.265967	0.254011	-0.07896	0.0136527	-1.0374	0.0780061	-1.13724	0.505266	-0.795017	-0.50208	-0.367721	-0.0806628	-0.941277	-0.833077	-0.245491	0.209901	0.620296	-0.500133	-0.214632	0.211894	0.297306	-0.611848	-0.125814	0.572925	0.518308	-0.04792	0.810412	-0.277971	-1.80099	-0.548409	-1.31651	-0.309219	-0.0850466	-0.306185	-1.48674	0.545209
P01594	ENSG00000242076	IGKV1-33	Ig kappa chain V-I region AU	0.879947	0.723509	0.16546	0.16546	-0.0475184	0.401228	-0.347704	1.11891	-0.860867	1.19179	1.09293	1.25813	-0.182501	0.330662	-0.347704	-0.347704	-0.560682	0.16546	-0.860867	-0.0475184	-0.860867	-0.0475184	-1.37403	0.066604	0.066604	0.678623	-0.182501	-0.0475184	-0.0475184	-0.182501	1.39311	-0.347704	-0.182501	0.465645	-0.347704	-0.560682	0.16546	-0.347704	-0.860867	-0.347704	-0.860867	-0.347704	0.16546	-0.182501	-0.560682	1.37527
P01597	ENSG00000242371	IGKV1-39	Ig kappa chain V-I region DEE	-0.388401	0.263133	-0.0913614	0.212886	-0.0558995	0.186675	0.238357	-0.494906	-0.0217725	-0.615644	0.535396	0.0428399	-0.293134	0.263133	-0.293134	-0.615644	-0.833706	0.0111134	-0.494906	-0.0558995	-0.293134	-0.388401	-2.00854	-0.293134	-0.293134	-0.0558995	0.103147	-0.206948	-0.615644	0.0734946	0.517126	-0.615644	0.0734946	0.310735	-1.38179	0.355956	0.440129	-0.440083	-0.919891	-0.0913614	-1.2424	-0.919891	0.333624	-0.339514	-0.440083	0.355956
P01602	ENSG00000243466	IGKV1-5	Ig kappa chain V-I region HK102	-0.0211398	0.364612	0.171289	0.184151	0.124899	-0.333501	-0.412259	-0.536977	-0.103183	0.426452	0.0618483	0.145049	0.38044	0.0618483	-0.260581	-0.183369	-0.400614	0.00219634	-0.211618	-0.884137	-0.711069	-0.103183	-0.983613	-0.884137	-0.0370106	0.431433	0.561577	-0.865395	-0.962893	-0.695325	0.494002	-0.523769	-0.291173	-0.523769	0.0174519	-0.389106	0.703254	-0.448043	-1.39309	0.498654	-1.60475	-0.485178	0.0903706	0.124899	-1.24596	0.612484
P01611	ENSG00000278857	IGKV1D-12	Ig kappa chain V-I region Wes	-0.0856657	-0.0318664	0.475773	0.258099	-0.1136	0.237823	-0.416267	-0.507256	0.122777	-0.287119	-0.416267	0.0277028	-0.40387	-0.1136	-0.819315	0.0603284	-1.3437	0.43673	-0.548716	-0.1136	-0.636716	-0.212281	-0.76639	-0.493781	-0.171725	0.702375	0.203164	-0.5209	-0.40387	-0.0318664	-1.50119	-0.191813	0.0603284	0.523991	0.529217	-0.0674348	0.885976	-0.0584326	-1.46781	-0.152002	-1.60797	-0.40387	-0.0765115	-0.161818	-0.801385	0.464761
P06310	ENSG00000243238	IGKV2-30	Ig kappa chain V-II region RPMI 6410	-0.0318713	-0.60514	0.631733	-0.496057	-0.421529	-0.496057	-0.266932	-0.246714	-0.57671	-0.000230633	0.655951	-0.151417	0.0304209	-0.188431	-0.664604	0.0453945	-0.906713	0.528399	-0.246714	-0.169749	-0.549083	0.304996	-0.946747	-0.397898	0.234066	0.327543	1.49376	-0.906713	-0.352269	0.157604	0.462677	0.316334	-0.226897	-0.496057	0.817335	0.117015	0.19658	0.481908	-1.17587	0.857102	0.0152148	0.117015	0.462677	-0.831233	-0.946747	-0.188431
P01615	ENSG00000242534	IGKV2D-28	Ig kappa chain V-II region FR	-0.180069	0.163545	0.781899	0.163545	0.255369	0.163545	-0.0514303	-0.0514303	0.0620437	0.0620437	-0.0514303	-0.180069	0.163545	1.15547	-2.05474	-0.180069	0.616339	-0.0514303	-0.504224	-0.328574	0.0620437	0.554163	-0.0514303	-0.328574	-0.504224	0.616339	-0.0514303	0.416302	-0.0514303	0.0620437	0.339195	0.255369	0.416302	0.4877	-2.05474	-0.180069	0.674748	0.0620437	-0.719199	0.4877	-1.38697	-0.180069	0.416302	-0.504224	-0.180069	0.0620437
P04433	ENSG00000241351	IGKV3-11	Ig kappa chain V-III region VG	-0.504433	0.0820332	-0.0573503	-0.157399	0.156859	-0.0573503	-0.658041	-0.887755	-0.397137	-0.226233	0.214475	-0.534372	-0.442407	0.101257	-0.397137	-0.12295	-0.470566	-0.17507	-0.635432	-0.729032	-0.549683	0.179792	-0.753834	-1.23341	-0.276148	0.101257	-0.358036	-0.729032	-0.825314	-0.45639	-0.544555	-0.722924	-0.0830912	-0.392719	0.594595	-0.565222	0.0652627	-0.81194	-1.46924	-0.0798363	-0.873546	-0.470566	-0.316269	-0.0541806	-0.985261	0.257404
P01619	ENSG00000239951	IGKV3-20	Ig kappa chain V-III region B6	0.365251	0.460503	0.0907556	0.549171	0.314845	0.918919	-0.62849	0.262382	1.09855	0.262382	0.0907556	0.886384	-0.862825	-0.107365	-0.862825	0.591319	-0.862825	0.950661	-0.107365	-0.525621	-0.107365	0.150551	0.0280471	-0.180827	0.0907556	0.0280471	0.671675	-0.258751	1.523	0.150551	-0.862825	-0.998237	-0.107365	1.09855	-0.998237	0.150551	1.39648	1.37412	-1.14962	-0.430369	-0.998237	-0.740321	-0.740321	-0.107365	-0.740321	0.886384
B9A064	ENSG00000254709	IGLL5	Immunoglobulin lambda-like polypeptide 5	0.0213834	0.85709	-0.494375	0.633684	1.30634	0.529036	-0.0944096	-0.310698	1.33611	0.21458	1.244	0.0264745	0.125381	1.22578	-1.89366	0.689098	-2.38118	1.13045	-0.908126	-0.298489	-0.110783	0.651747	-0.414757	-0.925275	0.312623	0.391153	1.62218	-0.532089	0.0938213	0.262038	0.62823	-0.244527	-0.832923	0.680279	-0.480866	0.513576	-0.113535	0.805016	-2.79112	0.490134	-1.20418	0.316964	-0.110783	-0.0701052	-1.62709	0.456411
P01714	ENSG00000211663	IGLV3-19	Ig lambda chain V-III region SH	0.498387	0.337662	0.98562	-0.539206	0.592949	0.200224	-0.0433924	-0.0979385	0.317416	0.0594422	-0.0300968	-0.260549	-0.660761	0.177767	-0.943111	0.265418	-1.33627	0.507266	-0.99657	-1.40852	-0.0703871	0.800109	-0.891713	-1.30156	0.4062	0.425153	0.749408	-0.16941	0.189043	0.533552	1.15395	-0.578508	-0.199104	-0.16941	1.20216	-0.199104	1.22821	-0.199104	-2.06656	0.649816	-0.99657	0.533552	-0.140361	-0.12607	-0.244921	1.48125
P80748	ENSG00000211662	IGLV3-21	Ig lambda chain V-III region LOI	-0.317193	1.04116	0.134656	0.948736	1.07983	1.11039	-0.29375	-0.126847	0.920645	0.617766	0.654696	0.678797	0.368262	1.31125	-0.974814	-0.0859265	-1.10666	0.908433	-1.10666	-0.156193	-0.203534	0.32322	-0.79371	-1.39263	0.189146	0.7511	0.9899	-0.0738659	-0.0658864	0.13812	0.498335	0.0266586	0.579883	0.495631	0.482011	0.175719	-0.156193	-0.186147	-1.71124	0.0191651	-1.18159	-1.37302	0.440382	-0.72962	-0.820149	1.4246
P04211	ENSG00000211652	IGLV7-43	Ig lambda chain V region 4A	0.696368	0.211519	0.781816	0.143171	0.395849	0.451482	0.0706709	-0.177622	1.00669	0.395849	1.67098	-0.377377	0.27617	1.04038	-0.61734	0.936331	-0.61734	0.504637	-0.377377	-0.377377	-0.377377	-0.491354	-0.177622	-0.61734	0.861568	0.822355	0.739859	-0.491354	1.16636	0.504637	-0.177622	-0.91786	0.211519	0.696368	-3.24477	0.337506	0.60434	0.337506	-0.491354	-2.95839	-2.41591	0.0706709	-0.377377	-0.27333	-0.758188	0.555529
Q969P0	ENSG00000162729	IGSF8	Immunoglobulin superfamily member 8	-0.320359	0.0451155	0.788144	-1.19715	0.538305	-0.451553	-0.26928	1.02074	-1.19715	-0.0723615	-0.294723	-0.909375	-0.0723615	1.33418	0.224959	-1.19715	1.17285	0.0451155	0.87951	-0.169382	0.84326	-1.23069	0.457553	1.56258	0.694229	-0.759518	0.202998	1.03798	0.311408	0.597626	-0.759518	-0.759518	0.675128	0.0909842	-1.77859	0.0681282	-0.818664	0.224959	1.2383	-1.23069	0.538305	0.985981	1.10609	0.202998	0.457553	0.26846
P40189	ENSG00000134352	IL6ST	Interleukin-6 receptor subunit beta	-0.996699	-0.632961	0.957606	0.565782	0.0448521	-0.0639055	1.70558	-0.230066	-1.24953	-0.258152	-0.40007	-0.873437	-1.57821	-1.44495	0.715131	-1.15369	-0.036588	0.885699	0.861559	-0.371471	-0.842942	-0.873437	-1.09049	-0.752225	0.0448521	-1.24953	-1.24953	1.5751	0.861559	0.665673	0.0717596	-0.662585	0.257652	0.813075	2.12462	-0.174252	0.15197	-0.371471	1.53107	-0.258152	-0.146524	1.09932	-0.00932172	0.0717596	0.690479	0.0986159
Q9NX62	ENSG00000104331	IMPAD1	Inositol monophosphatase 3	-0.0954168	0.686729	0.211348	-0.503067	0.358612	0.413379	-0.290949	0.488944	-0.0733887	1.11001	1.15067	1.08599	1.72203	1.95913	-0.273063	-0.0954168	-0.692377	1.34771	-0.602705	-0.067912	-0.220168	0.686729	0.47137	0.873751	0.730837	0.629432	0.591892	-1.03029	-0.82212	0.793646	-0.844408	1.31015	0.579257	-0.966767	-3.34966	-0.55572	-1.26618	0.0600799	-0.464314	-0.267136	-0.55572	0.146927	0.835934	0.344747	0.106424	1.4392
O14498	ENSG00000129009	ISLR	Immunoglobulin superfamily containing leucine-rich repeat protein	-0.246051	0.940198	-1.00124	0.0825757	0.823191	0.997713	0.84289	0.0138811	1.36567	0.997713	0.305195	1.77528	0.978589	0.127869	1.92094	-0.319275	-0.519715	0.497691	0.703523	-2.22904	-0.835714	0.0825757	-0.675308	0.95943	0.862481	1.34787	0.978589	0.391648	-1.40934	1.01673	0.783613	0.0368871	-0.00919686	2.60745	0.581016	0.862481	0.413036	0.978589	-0.728229	0.703523	-1.50114	-1.34904	1.33001	-0.0557122	0.391648	0.560311
P19827	ENSG00000055957	ITIH1	Inter-alpha-trypsin inhibitor heavy chain H1	0.516432	0.178532	0.710216	0.732163	0.73372	1.94577	-0.0503671	0.242186	1.27052	-0.292213	1.32512	0.429251	1.43958	-0.469819	0.50756	1.31632	-1.10604	1.43033	-0.561133	-0.173613	-0.508353	0.629401	-1.08764	-0.469819	1.04551	1.41481	1.84002	-1.65311	-0.748759	-0.261076	0.362717	1.57254	0.225448	1.18217	1.51082	0.952401	1.08768	0.568721	-1.20121	-0.200454	-1.07397	1.01547	1.41064	0.073722	-1.22091	0.0246998
P19823	ENSG00000151655	ITIH2	Inter-alpha-trypsin inhibitor heavy chain H2	0.507054	0.176976	0.730625	0.250521	0.309445	1.58711	-0.0109994	-0.103085	0.962987	-0.681081	0.936826	0.340429	1.149	-0.844944	0.370863	1.45665	-1.23849	1.24951	-0.195791	-0.0378162	-0.687332	0.68858	-0.929644	-0.635875	1.19212	1.41383	1.96666	-1.80844	-0.615731	-0.206759	0.560805	1.24352	0.647377	1.29405	3.17114	0.947981	1.36619	0.818556	-0.922421	-0.224141	-1.9702	1.14547	1.16791	-0.0927609	-0.804151	0.171955
Q14624	ENSG00000055955	ITIH4	35 kDa inter-alpha-trypsin inhibitor heavy chain H4	-0.0398291	0.589358	1.10882	0.819397	0.325465	2.20957	-0.394364	-0.155802	0.224079	0.0346452	0.511472	0.52521	1.08167	-0.155802	0.205602	1.00903	-1.47563	2.07834	-0.291728	-0.327087	-0.485617	0.438979	-1.15337	-0.368243	0.437787	1.42936	1.70428	-0.86009	-0.768509	-0.320307	0.999891	1.48855	0.538874	0.387243	1.83054	0.784246	1.79032	1.33193	-1.02746	0.228013	-1.94666	0.454387	1.85344	-0.467423	-0.739512	0.0730447
Q86UX2		ITIH5	Inter-alpha-trypsin inhibitor heavy chain H5	-0.350379	-0.288374	-0.227227	-0.16691	0.288181	0.499327	0.798309	-0.288374	-0.16691	1.07839	-0.350379	0.447475	2.22757	1.34183	0.233784	-0.350379	-0.60745	0.550577	0.341916	-0.810533	-0.288374	0.700871	-0.16691	-0.16691	-0.674116	0.651336	-0.477052	-0.0486837	0.0664724	1.299	-0.674116	0.550577	-0.741799	-1.81713	-1.56374	-1.17116	-0.880349	0.122949	-0.60745	-0.674116	0.846237	1.34183	0.0664724	0.550577	0.986985	-0.413262
Q92876	ENSG00000167755	KLK6	Kallikrein-6	-2.1434	-0.65578	-0.876423	-0.798743	0.0437908	1.21149	-0.0305046	1.32244	-0.626465	0.445115	1.0986	-0.189666	-1.38413	0.203408	0.69397	-1.04034	-0.31723	0.155842	0.80876	-0.393845	-0.0974997	0.0136012	0.0471748	0.370516	1.36058	0.917959	2.19611	1.42126	1.52323	0.863093	0.970848	0.899861	0.446294	0.535418	-2.29583	0.319148	-0.551295	0.276639	0.303825	-1.52736	-1.5466	0.796592	1.92456	-0.678935	-0.176852	0.614314
P03952	ENSG00000164344	KLKB1	Plasma kallikrein	0.660019	0.465945	1.32382	0.726767	0.988691	1.19683	0.343709	0.111863	1.24724	-1.00791	0.320605	-0.022687	0.529419	0.124803	-0.213336	0.560372	-1.23262	2.10086	-0.374365	-0.478037	-0.137709	1.33063	-0.425488	0.00500376	0.476673	1.8655	1.85008	-0.807171	0.0857111	0.212983	1.02102	2.14988	0.763858	1.23297	1.9988	0.433387	0.980521	0.913869	-1.51846	-0.532095	-1.96973	0.273531	1.53648	0.150422	-0.961412	0.366531
P01042	ENSG00000113889	KNG1	Bradykinin	0.441541	0.810317	1.2172	0.425531	0.784659	1.89638	0.429929	0.109933	1.03851	-0.081771	0.535143	0.37914	0.999558	0.131779	0.594831	0.679504	-1.93836	1.97981	-0.314177	-0.435255	-0.403174	1.35907	-0.478918	-0.0464798	0.334685	1.56495	1.60169	-0.496893	-0.446178	0.173947	1.5101	2.02142	0.103291	-0.109629	1.94332	0.585726	0.909534	1.30793	-1.44883	-0.07683	-1.65542	0.483562	0.98906	-0.132457	-1.01387	-0.0778123
Q5T749	ENSG00000203786	KPRP	Keratinocyte proline-rich protein	0.216917	-0.488135	-0.488135	-0.488135	0.216917	0.629352	-0.488135	-0.488135	2.19625	0.216917	0.216917	0.216917	-0.488135	0.216917	-0.488135	-0.488135	-0.488135	0.216917	0.629352	-0.488135	0.921969	0.216917	-0.488135	-0.488135	-0.488135	0.216917	-0.488135	-0.488135	0.216917	1.23802	-0.488135	1.4912	0.216917	3.00484	-1.50809	0.629352	0.629352	1.14895	-0.488135	0.216917	0.216917	-0.488135	3.67653	-0.488135	0.216917	-0.488135
P04264	ENSG00000167768	KRT1	Keratin, type II cytoskeletal 1	-1.23066	-0.59296	-0.586023	0.438008	-1.46031	1.01527	-0.952465	-0.570591	1.5276	1.56984	-1.25477	0.662338	-0.40838	-1.26529	-1.56546	-0.723356	-1.32346	-0.268578	0.938621	-0.200486	0.750813	0.425546	1.04939	-0.721363	-0.881527	-0.287337	-0.382908	0.223302	-0.895778	-0.697752	0.64352	0.719302	1.95745	1.11907	-0.59995	0.660477	0.735401	0.8681	-0.800247	-0.138017	-0.115608	-0.553739	1.49727	1.20715	-0.168736	1.82488
P13645	ENSG00000186395	KRT10	Keratin, type I cytoskeletal 10	-0.506195	-0.214418	-0.899243	0.654104	-1.019	1.1541	-0.752759	-1.05004	1.9669	1.38691	-0.67069	-0.0112443	-0.512276	-0.788404	-1.11521	-0.7724	-0.568747	-0.228046	0.0765571	-0.594921	0.996524	-0.282099	0.815326	-0.685112	-0.621807	0.570097	-0.324045	-0.196537	-0.936011	-1.08209	0.752945	0.154086	0.587279	1.65348	0.086583	0.149416	1.2746	1.09836	-1.13219	0.324854	-0.198749	-1.1265	2.19586	1.85905	-1.2218	1.79919
P13646	ENSG00000171401	KRT13	Keratin, type I cytoskeletal 13	-0.16528	0.253127	0.528352	0.477321	0.0589144	0.577659	1.45923	-0.0120466	7.83705	-0.16528	0.126579	1.45923	-0.0120466	-0.0120466	-0.638578	0.0589144	-1.17339	0.716284	-0.16528	-0.754985	-0.638578	0.801863	-0.16528	0.369534	-0.16528	0.577659	0.424426	-0.248409	0.0589144	-0.248409	-0.430454	0.253127	0.191229	0.882683	0.921465	-0.530791	0.312495	0.424426	-0.754985	-0.430454	0.0589144	-0.430454	0.191229	-0.0120466	-0.638578	0.0589144
P02533	ENSG00000186847	KRT14	Keratin, type I cytoskeletal 14	-1.11101	-1.11101	-1.61338	-0.171332	-0.780114	0.0328674	-0.532963	-1.11101	1.81523	1.5256	-0.532963	0.883538	0.744799	0.0328674	-1.33046	-0.648798	-0.0306025	-0.532963	1.41145	0.0924926	0.857314	-0.0984487	0.252316	0.300298	-0.171332	-0.250044	0.0328674	-0.42935	-0.93171	0.148703	0.54745	1.192	1.21073	-0.93171	-2.01213	0.431621	0.148703	-0.171332	-0.171332	0.431621	0.0924926	0.346052	0.683313	0.883538	0.252316	2.69196
P08779	ENSG00000186832	KRT16	Keratin, type I cytoskeletal 16	-0.924442	-0.406147	-0.621255	0.901806	-0.239292	0.279003	-0.406147	-0.924442	2.07878	1.0217	-0.406147	0.279003	-0.10296	-0.10296	-0.924442	-0.924442	-0.239292	-0.621255	2.00074	-0.621255	-0.239292	-0.406147	-0.239292	0.0123035	-0.239292	-0.621255	-0.10296	0.582184	-1.44274	-0.239292	1.52602	0.582184	1.21575	-0.406147	0.200222	0.83378	0.675778	1.0217	-0.239292	-0.239292	0.675778	-0.406147	0.415335	0.93363	-0.924442	3.343
P35908	ENSG00000172867	KRT2	Keratin, type II cytoskeletal 2 epidermal	-0.452424	-0.022306	-0.619176	0.756969	-0.999701	1.29582	-0.855033	-0.700835	1.11723	1.07532	-1.08136	-0.27407	-0.22143	-0.645613	-0.855033	-0.520298	-0.155544	0.0313366	-0.124258	-0.430846	1.38926	0.106456	1.35808	-0.700835	-0.452424	0.251125	-0.22143	0.261382	-0.544055	-0.961392	0.88604	0.437576	-0.759511	0.826519	0.701201	0.281566	1.40145	0.956713	-1.26969	0.462604	-0.544055	-0.999701	0.738746	2.57282	-1.32333	1.24357
P19013	ENSG00000170477	KRT4	Keratin, type II cytoskeletal 4	-0.209705	-0.0710204	-0.209705	-0.284083	-0.0710204	0.282333	0.694373	-0.722634	6.85627	0.0560837	0.733976	0.733976	0.432398	0.115869	-0.940778	-0.00614227	-0.362275	0.228845	0.0560837	-0.138783	-0.00614227	0.479313	-0.444693	0.282333	0.479313	-0.362275	0.173403	-0.209705	-0.00614227	0.334014	-0.362275	0.0560837	0.569012	-0.624249	0.810213	-0.531824	-0.444693	-0.209705	-0.138783	-0.284083	-0.362275	-0.0710204	-0.00614227	-0.0710204	-0.00614227	1.28549
P13647	ENSG00000186081	KRT5	Keratin, type II cytoskeletal 5	-0.695109	-1.00487	-0.514709	-0.129744	-0.514709	-0.129744	-0.792562	-0.792562	3.24418	0.937428	-0.129744	0.818548	-0.514709	-0.695109	-0.0617148	0.00384102	0.554288	-0.350725	0.299998	-0.695109	0.406059	0.0670855	0.601115	-0.602654	-0.792562	0.299998	-0.129744	0.506223	0.128193	-0.792562	-0.129744	-0.602654	1.04896	0.187302	0.299998	0.00384102	0.777105	0.244525	0.128193	-0.0617148	-0.695109	-0.430849	1.4367	0.691259	-0.129744	2.18683
P02538	ENSG00000205420	KRT6A	Keratin, type II cytoskeletal 6A	-0.926163	-0.926163	-0.926163	0.537698	-0.464367	-0.464367	-0.19423	-1.89106	3.02785	0.729362	-0.464367	1.10219	-0.926163	-0.464367	-0.926163	-0.464367	-0.464367	0.459225	1.06969	0.146095	-0.464367	-0.464367	0.999494	0.832061	-0.00257115	-0.19423	-0.926163	0.961414	-0.00257115	-0.19423	0.878023	0.671393	1.70628	-0.926163	-0.19423	0.607891	1.29386	0.146095	-0.464367	-0.715995	0.267566	-0.464367	0.370265	0.671393	-0.464367	2.69685
P35527	ENSG00000171403	KRT9	Keratin, type I cytoskeletal 9	-1.16791	-0.726503	-0.334624	0.546119	-1.42641	1.03323	-0.87841	-0.181452	1.04193	1.59533	-0.961116	0.856436	-0.300638	-0.98126	-1.12756	-0.339828	-1.91505	0.247786	0.825425	-0.048104	0.530793	0.782089	1.37953	-0.734342	-0.670902	0.0152226	-0.345059	0.593986	-0.486086	-0.434818	0.902826	0.993724	2.3276	0.160982	-0.0558368	0.648934	0.791233	0.965115	-0.763636	0.125226	-0.222119	-0.0847318	-0.000529224	0.916555	0.0586781	1.44106
P04180	ENSG00000213398	LCAT	Phosphatidylcholine-sterol acyltransferase	0.574867	-0.444353	0.973484	0.0970971	0.791432	-0.626533	0.354406	0.459583	-0.604442	-1.0334	-1.15243	-2.70816	0.415016	0.113931	-2.36631	1.07467	-1.09886	-0.0954849	-0.671283	0.163809	0.323586	-1.31994	-0.919476	-0.454718	-0.235304	-0.197298	-1.09886	0.30802	0.0545522	0.53223	-0.87037	-0.0594091	-0.322893	-0.919476	-0.235304	0.276649	0.407518	0.0286761	-0.739851	0.315812	-0.403241	0.369696	0.784927	0.212768	0.791432	0.147287
P07195	ENSG00000111716	LDHB	L-lactate dehydrogenase B chain	-0.930502	-0.677141	-0.348467	-0.151179	0.620133	-0.303737	0.40462	0.33	-0.21582	1.20218	-0.878469	0.723489	-0.983251	-0.580317	-0.801722	-1.91037	1.34927	-1.06377	1.03353	0.637549	-0.0458192	-1.28715	-0.580317	1.00206	2.15327	-0.556488	2.5946	0.176236	-0.462636	1.09572	-1.46369	-0.701735	-1.09099	0.567381	-1.46369	1.00206	-0.878469	-1.74479	1.29111	-1.20184	-0.326038	1.72033	1.91191	0.672169	0.740454	-0.108686
Q08380	ENSG00000108679	LGALS3BP	Galectin-3-binding protein	-0.598533	0.290695	0.935299	0.266492	0.313218	1.49727	0.0137918	0.175629	0.35928	1.06678	0.915543	1.86643	1.38911	0.943905	0.311735	-0.340435	-1.09519	-0.640613	-0.757737	-0.829707	-0.189793	0.856781	0.0529955	0.115695	1.32654	0.159965	0.91802	-0.456387	-0.504351	0.574568	0.741117	0.337067	0.449435	1.39123	-0.351475	0.66698	0.0121546	0.356315	-0.716166	0.517532	-1.07433	-2.84898	0.828883	-0.851189	-0.62652	0.696316
Q96FE5	ENSG00000169783	LINGO1	Leucine-rich repeat and immunoglobulin-like domain-containing nogo receptor-interacting protein 1	0.132208	-0.254228	-0.474721	0.303651	-0.718448	-0.0529446	0.303651	-0.990926	-1.29982	0.303651	-0.0529446	-0.474721	-0.990926	-0.718448	-0.0529446	0.303651	-0.474721	-0.718448	1.12875	0.88502	-1.29982	0.303651	0.612543	0.612543	-0.474721	-0.718448	0.303651	0.88502	1.45207	-0.718448	1.01009	-0.254228	0.132208	0.132208	-0.254228	-0.254228	0.132208	-0.254228	0.612543	-0.254228	0.132208	0.463244	-0.254228	0.612543	0.132208	-0.718448
Q12907	ENSG00000169223	LMAN2	Vesicular integral-membrane protein VIP36	-2.18886	-0.176417	1.9589	-0.766799	-0.494169	0.716477	1.34974	0.635246	-1.05019	0.436576	0.651582	1.32011	0.00412418	0.127838	0.283876	-1.90423	0.232229	0.970281	0.266693	-0.846635	-1.19621	-0.687859	-0.121781	-0.648663	1.13972	1.12448	0.197614	0.301008	0.520048	0.45336	0.667868	-0.746977	0.586089	0.402908	1.7801	-0.268406	0.14537	0.569654	1.07856	-0.766799	-1.9509	-0.30556	-0.249928	-1.07085	-0.13996	0.127838
P02750	ENSG00000171236	LRG1	Leucine-rich alpha-2-glycoprotein	-0.253185	0.45601	1.55069	0.63158	0.49912	3.67585	-0.211726	0.918534	2.13959	2.35997	2.09935	0.597837	1.10426	0.962663	0.514347	1.15678	-1.93083	1.67549	-0.285375	-0.450158	-0.0701049	0.231834	-0.062558	-0.524985	0.654706	0.976022	0.790199	-0.592932	-0.849237	-0.130068	0.781864	1.12729	0.269581	-0.892226	1.02278	0.226738	0.745245	0.721367	-1.62265	0.220344	-0.948743	-0.433342	1.17469	0.140433	-1.36703	-0.0416158
Q07954	ENSG00000123384	LRP1	Low-density lipoprotein receptor-related protein 1 515 kDa subunit	-0.312686	0.562181	1.36005	0.767937	1.01354	2.24659	0.406193	0.562181	1.54166	0.341488	0.173428	1.28905	0.374013	0.652072	1.28905	0.852028	-0.272406	2.62414	-0.312686	-0.795016	0.275373	1.03964	1.06552	-0.193411	0.652072	1.42943	0.173428	0.241771	0.592441	0.103516	-1.14727	0.103516	0.469552	0.500743	-3.53439	0.739381	0.852028	1.38336	-0.522498	0.173428	-1.14727	-0.479361	1.38336	-0.991284	0.207791	0.341488
Q13449	ENSG00000185565	LSAMP	Limbic system-associated membrane protein	-0.633063	0.295428	0.415969	0.386066	0.783726	0.701724	0.17513	0.426825	0.507454	-0.63956	0.849545	1.0621	-1.45469	-2.6777	0.391514	-0.844645	1.60398	-0.385121	0.391514	-0.55885	0.1468	0.706849	1.42888	0.526098	0.17513	-0.450859	-0.24069	0.993734	0.748011	-1.07826	0.681022	-1.13109	0.568512	1.43344	0.657656	-0.457155	-0.977494	-0.946582	1.09599	-1.50728	-0.171279	0.250957	-0.974064	-2.00324	-0.00570176	-0.771037
P51884	ENSG00000139329	LUM	Lumican	-0.0651769	1.11885	-0.51861	-0.0275811	0.425914	1.01841	-0.0862898	0.0904535	-0.24727	0.989069	1.21329	0.730487	0.752917	0.794134	0.00546692	0.0462317	-1.1373	1.54895	0.3022	-0.251736	-0.568018	-0.871953	-1.03645	1.09904	-0.426956	1.60698	0.672025	-1.07757	-0.296863	0.658876	1.49973	0.440133	1.02133	-0.265194	0.787817	-0.508836	0.899287	1.15812	-1.15547	0.196286	-1.55796	0.397249	1.78582	0.23454	-0.305959	0.429474
O94772	ENSG00000176956	LY6H	Lymphocyte antigen 6H	0.0683015	0.64984	0.924497	0.180597	0.659853	0.293711	0.180597	-0.208892	0.149924	0.192763	-0.596796	0.599158	-1.22848	-0.699996	0.216895	-2.07163	0.951198	-0.465742	0.786351	-0.180405	0.373782	0.222902	0.795813	-0.753316	0.0619099	-0.780417	0.228877	0.71419	0.64984	-0.57168	0.276205	-1.17438	0.526346	1.48843	-6.88423	0.258565	-0.753316	-0.0561935	1.07624	-1.15307	0.345495	-0.00299107	-0.844868	-0.753316	0.494455	-0.0629356
Q9BZG9	ENSG00000180155	LYNX1	Ly-6/neurotoxin-like protein 1	0.246357	0.368198	0.498436	0.246357	0.38754	0.288126	-0.0858136	0.498436	0.089822	-0.380904	0.480536	-0.196709	-0.592157	0.550839	0.0171547	-0.196709	-0.0593729	0.328718	0.246357	-0.0334096	0.712913	0.20334	0.830606	-1.59094	0.480536	-0.316853	-0.885529	-0.670062	0.550839	0.066004	-5.33099	-0.348524	0.328718	1.10037	1.91841	-0.00790574	-1.0846	0.681924	1.38632	-1.13898	0.288126	-1.59094	-0.316853	-1.19549	0.78759	0.225009
P61626	ENSG00000090382	LYZ	Lysozyme C	0.00529445	0.392642	-0.0824642	-0.139409	0.392642	0.711391	-0.0656992	-0.0326107	4.40606	0.556586	-0.667941	0.474246	0.726216	1.01691	0.144887	-0.270933	-0.998718	0.971937	-0.25861	0.139896	-0.826252	-0.466079	-0.333819	0.0424638	0.232645	0.802213	0.251618	-0.826252	-0.542893	0.673847	0.528167	0.298247	0.357225	0.620006	-0.472943	-0.550024	0.169666	0.791536	-0.277141	-0.0490948	-0.945346	-0.289585	0.596458	-0.340228	-0.698581	-0.867943
P49641	ENSG00000196547	MAN2A2	Alpha-mannosidase 2x	-0.450833	1.06827	-0.188726	-1.29417	2.08879	0.933878	0.598461	-0.188726	-0.00436851	-1.1248	-0.734365	-1.20844	-0.188726	-1.1248	0.648409	-0.589711	0.391162	0.227134	-0.252422	1.19765	-0.963305	-0.589711	-0.885299	1.15505	0.227134	-0.519573	-1.1248	-0.317307	-0.450833	-0.126179	0.170689	-1.20844	0.391162	2.02266	1.88652	0.170689	0.227134	-0.188726	2.34135	0.113311	0.391162	-0.317307	0.598461	1.11193	0.8879	0.979254
P43121	ENSG00000076706	MCAM	Cell surface glycoprotein MUC18	-0.725148	-0.131538	0.519178	0.308118	-0.0608701	0.172346	0.150413	0.356878	0.0538627	-0.437583	1.45634	-1.78425	-0.0531202	-0.987104	-1.69728	0.749637	-1.80948	-0.524993	-0.171405	-0.420345	-0.236112	-0.0764692	-0.472284	-0.155384	0.150413	0.907317	0.230147	1.36352	0.172346	0.730983	1.40507	0.743427	0.936851	-1.40291	0.70597	-0.123614	0.301113	0.336062	-1.62441	0.0160325	-0.706469	1.83288	0.798893	0.106174	0.438947	0.479286
P40925	ENSG00000014641	MDH1	Malate dehydrogenase, cytoplasmic	0.542302	2.23458	1.95969	-0.339862	0.150176	2.51301	-0.0582451	0.40581	-0.0582451	0.179245	1.22036	1.00456	0.00220914	-1.3753	-0.536968	-0.503565	0.829898	0.829898	0.542302	0.322065	0.091521	-0.404691	0.322065	-0.777354	0.675112	1.29023	1.73242	0.569151	0.40581	0.20814	-0.0279258	0.322065	0.569151	0.675112	1.38193	0.855228	0.855228	0.460862	-0.181425	-1.87677	-0.5706	1.38193	-0.638557	-1.78957	0.236871	0.778839
Q7Z7M0	ENSG00000105429	MEGF8	Multiple epidermal growth factor-like domains protein 8	-1.50146	-0.376289	0.950055	-0.615746	-0.40799	0.175343	1.06481	-0.484223	-1.51684	0.122878	-0.247921	-0.666107	-0.785941	-0.537169	-0.164416	-0.384191	1.37088	0.0160253	1.72296	0.677033	-0.48828	0.21687	-0.496393	-0.0457245	-0.194585	-0.325266	0.119362	0.487157	1.76894	0.268193	0.917963	-0.298042	0.698668	0.876736	1.24507	0.398934	0.275014	-0.16066	-0.255614	-0.12325	-2.5567	-0.927049	-0.565955	0.405515	0.291961	-0.590775
P08253	ENSG00000087245	MMP2	72 kDa type IV collagenase	-0.511631	0.143878	-0.251839	-0.0956452	-1.06557	0.664222	0.362271	-1.01842	0.271215	0.494726	-0.0235653	1.42021	1.17661	-0.644567	-0.0883738	-0.0738818	-1.3621	0.00488668	-0.636105	-0.953383	-0.67003	-0.169195	-0.747531	0.081983	0.271215	1.1196	0.500933	-0.297722	-0.721512	0.61659	0.171063	1.29794	-0.33641	-0.594149	2.22041	0.088925	0.088925	0.722874	-0.826705	0.562271	-1.4454	-0.730176	0.368681	0.130222	-0.236689	-0.0811278
Q16653	ENSG00000204655	MOG	Myelin-oligodendrocyte glycoprotein	-0.403233	0.90688	-1.24863	-0.19616	-0.146323	-0.984657	0.271798	0.942857	0.183269	0.315204	1.08304	0.758992	0.483434	0.400371	0.138116	-1.9313	1.08304	-0.403233	0.227825	-0.146323	0.90688	-1.38881	0.138116	0.227825	0.796579	1.21761	-0.0488131	0.400371	0.271798	-0.246746	0.682537	-0.623895	0.796579	-0.984657	-5.71207	-0.0972161	-1.84822	-0.681398	0.643649	-0.19616	-1.31798	-0.146323	0.271798	-0.860053	-0.0972161	0.227825
P41271	ENSG00000158747	NBL1	Neuroblastoma suppressor of tumorigenicity 1	-0.211383	1.20288	-0.452795	0.456039	0.554951	1.29952	0.144558	0.337634	0.03536	0.144558	0.439344	0.792488	1.0027	0.714785	1.3806	-0.536447	1.60223	-0.578902	0.472704	0.0537733	0.285862	0.405723	0.07207	-0.114772	-0.310296	-0.643404	-0.37078	-0.310296	-0.0203167	-0.411598	0.68332	-1.0527	-1.0052	1.66525	-6.34235	0.388795	-0.797874	-0.391145	1.47328	-0.600293	-0.153143	-0.578902	-0.643404	0.472704	0.268439	0.388795
P13591	ENSG00000149294	NCAM1	Neural cell adhesion molecule 1	-1.19312	0.620481	2.35569	-0.392042	0.799883	1.62963	0.354187	1.36529	-0.195008	-0.15437	0.651545	0.3811	-1.58905	-0.677434	0.95667	-2.42525	0.868703	-0.86509	0.601383	-0.69619	-0.578282	-0.123501	0.448797	-0.642169	1.32783	0.323562	0.232714	1.39792	1.06149	-0.187291	1.31376	-0.625611	0.554396	1.91615	-2.71923	-0.187291	-0.344273	-0.00149044	1.99635	-2.24623	-0.140841	1.04522	-0.2418	-1.09749	-0.306664	-0.0432027
O15394	ENSG00000154654	NCAM2	Neural cell adhesion molecule 2	-0.663958	0.0679898	2.86126	0.728649	1.26983	1.36181	0.634928	1.69465	-0.33207	0.677676	1.23107	0.416329	-1.2812	-0.925513	1.23884	-1.74815	1.36941	0.33561	0.170892	0.0301025	-0.413328	-0.653323	1.40726	-0.99273	2.11149	0.161628	1.11334	1.25434	0.652044	-0.261821	0.745516	-0.506094	-0.241922	1.88583	0.548436	-0.526907	0.326595	0.28123	1.12123	-1.5843	-0.837068	1.44489	-0.017589	-1.51015	-0.579251	0.389533
O14594	ENSG00000130287	NCAN	Neurocan core protein	-0.657478	-0.149342	-1.41803	0.714316	0.600273	-0.0143738	0.474719	-1.4972	-1.2136	0.945286	0.0515919	0.571299	-1.16394	-1.45086	0.107353	-0.751962	1.1683	-0.298737	1.98285	-0.273468	-0.72396	0.649504	1.04332	0.440613	0.805793	-0.602841	0.797927	0.121172	-0.00963591	-0.495571	-0.329229	-1.34025	-0.474432	1.61579	0.956706	0.198739	-0.586592	-1.01828	1.97984	-0.825581	0.144132	-0.24337	-0.411625	-1.31461	0.600273	0.144132
Q7Z3B1	ENSG00000172260	NEGR1	Neuronal growth regulator 1	-0.205004	0.57423	1.24352	-0.331775	0.135337	0.365567	0.864652	-0.354891	-0.806	-0.227526	1.04552	-0.0379615	-1.62215	-1.96259	0.354174	-0.354891	0.0327342	-0.509684	0.940847	0.410843	-1.45649	0.0266097	0.33129	0.433333	0.209424	-0.795101	-0.36816	1.07746	1.1912	-0.63089	0.256214	-0.609916	0.713745	1.03074	2.92793	-0.435004	-0.0628219	-0.361509	0.882532	-0.445112	0.525003	-0.0690453	-0.723022	-1.18869	1.04309	-0.0225184
Q99435	ENSG00000184613	NELL2	Protein kinase C-binding protein NELL2	-0.385744	0.00591687	-0.0440743	0.534784	-0.358351	0.507849	0.233867	0.194084	-0.295862	-0.0904832	0.479675	1.10812	-1.42058	-1.9463	0.409968	-0.771182	1.70088	-1.06124	0.961999	0.627602	-0.421863	0.919226	0.55485	-0.115425	-0.565103	-0.359671	0.469197	0.181102	0.414223	-1.00409	0.687586	-0.706	0.5016	1.38606	-1.3303	-0.0530706	-0.626542	-1.021	1.24549	-1.48081	-0.250746	-0.0965436	-1.06203	-1.10666	0.230527	-0.652373
Q92859	ENSG00000067141	NEO1	Neogenin	-0.785049	0.0714609	1.00841	-0.686118	1.28742	0.932878	1.08303	-1.04973	-0.926172	0.794646	1.0234	0.684981	-0.0339105	-0.379599	0.310639	-0.0872315	-0.550165	0.917674	0.684981	-0.845161	-0.627495	0.0014032	-0.511872	0.327419	0.327419	0.492465	0.978312	-0.0693994	-0.123027	0.978312	0.779092	0.0540232	0.393928	0.902427	2.07014	-0.141034	0.293858	0.0365416	0.17508	-0.0339105	-0.82505	0.327419	1.24417	0.226254	-0.105107	0.810156
O94856	ENSG00000163531	NFASC	Neurofascin	-1.23561	0.0111645	-0.277093	-0.475607	0.153821	-0.277093	-0.226178	-0.115953	-1.04021	-0.0470964	-0.106068	-0.370121	-0.738475	-1.55745	0.63548	-0.863866	1.54714	-1.1614	1.95266	-0.19588	-1.22315	-0.125872	-0.359694	0.364826	0.541166	-0.412065	0.0972525	1.05834	0.337811	0.246679	0.859587	-1.67871	0.382734	0.924077	2.60159	-0.338909	-0.671446	-1.32359	1.66549	-1.38744	-0.572528	0.427251	-0.0568799	0.125621	0.584261	-0.19588
P14543	ENSG00000116962	NID1	Nidogen-1	-0.214466	-0.465798	-0.481284	0.37288	-0.657368	-0.130736	0.54118	-0.200351	0.0685359	-0.38958	0.0941031	0.395885	0.584466	0.0556822	-0.00952732	0.254955	-1.04543	-0.0360156	-0.575997	-1.12195	0.206423	0.169463	-0.465798	-0.91621	0.106797	0.314518	-0.0493698	-0.359646	-0.624545	-0.130736	-0.103367	-0.130736	0.144557	-0.970882	2.29891	-0.775281	-0.300698	0.27894	-1.53827	0.230789	-0.465798	-0.741097	-0.624545	-0.315321	-0.404662	0.132024
P48745	ENSG00000136999	NOV	Protein NOV homolog	0.892786	0.564019	-0.6417	-0.483565	-0.845159	-0.078229	0.786574	0.834162	0.229564	-0.365292	1.40072	0.0273962	0.938981	0.0863373	0.798514	-0.483565	-0.381944	0.0422169	-0.845159	-0.51809	0.950433	-0.432388	-0.299441	-0.250853	0.512598	1.40072	-1.06109	0.312775	-0.0935625	-0.432388	-2.51986	0.927481	1.60599	-0.535474	2.34807	-0.266968	-0.769808	0.677043	-0.732727	0.486595	-0.6417	0.0569888	-0.807282	0.564019	0.271413	-0.922156
P61916	ENSG00000119655	NPC2	Epididymal secretory protein E1	-1.40325	-1.08261	1.04718	-1.29293	-0.109308	0.231896	-0.922013	0.0810851	-1.49446	-0.400107	1.42045	0.594387	0.746964	-1.15443	0.163012	-1.03107	-1.75954	0.573373	-0.0501162	-1.26245	-0.105051	0.473149	0.19956	0.575275	0.465405	-0.283534	1.60428	-0.0690921	0.0954869	0.0438578	0.416629	0.395026	0.86322	-1.32861	-0.593852	-0.582394	-0.6328	0.268037	0.0769185	-0.435749	-0.941261	-0.0754325	1.14252	-1.09986	-0.695208	-1.17939
Q9NQX5	ENSG00000107281	NPDC1	Neural proliferation differentiation and control protein 1	-0.0284066	0.327168	-0.164821	1.30657	-0.46037	-0.247159	0.761086	-0.486708	-0.238847	0.0108813	-0.348164	0.741398	-0.58468	-1.12217	0.088378	-0.46037	0.587396	-0.504354	0.268747	0.832457	0.276097	-0.197575	-0.365227	-1.56437	0.476853	-0.408219	0.0652778	0.319906	0.0729779	-1.48553	-0.0601112	-1.00107	0.826011	1.2018	4.48784	0.413357	0.0652778	-0.272184	1.31806	-0.593692	-0.092049	-0.11617	-0.88335	-1.1427	0.370481	-0.451649
P23582	ENSG00000163273	NPPC	CNP-22	0.302016	0.621841	-0.733354	0.810066	-0.733354	-1.13598	0.362564	0.0146048	0.271312	-0.906155	0.332432	-0.375281	0.0807138	-1.04209	-0.375281	0.145501	1.22624	-1.59586	-0.609546	0.451317	-0.0871598	0.145501	-0.451504	0.963131	-0.733354	0.565992	-0.691556	1.405	0.240315	-0.691556	-0.375281	0.392419	-0.156823	-0.691556	0.987952	-0.569306	-0.775698	-0.375281	-0.156823	-0.121804	0.209017	-0.0528819	-0.413168	-0.490297	0.145501	-0.775698
Q15818	ENSG00000171246	NPTX1	Neuronal pentraxin-1	-0.672839	0.250093	-0.359882	0.125212	0.605275	-0.625239	0.750153	-1.42823	-1.65563	0.512683	0.429712	-0.349601	-0.301843	-1.44131	-0.359882	0.262072	0.750153	-0.632533	1.40069	0.782316	-0.799764	-0.135303	-0.683906	-0.217834	-0.732136	-0.464169	-0.513657	0.421035	0.219942	-0.687585	-0.332497	0.162123	-0.0350396	-0.0254817	-2.2613	0.306812	0.549374	0.0031605	1.00388	0.143699	1.1712	0.569025	-0.214501	0.383275	0.760905	0.0126869
O95502	ENSG00000221890	NPTXR	Neuronal pentraxin receptor	-0.0591786	-0.126548	0.0352523	0.896857	0.464583	-1.7708	0.094408	-1.15263	-1.63179	-0.431632	-0.805154	1.06829	-0.569931	-2.61078	-0.0452205	-0.672623	1.59865	-1.01336	1.94879	0.454399	-1.23959	-0.203127	-0.673929	-0.777166	-0.35923	0.401201	0.48025	-0.891846	-0.711459	-0.767885	1.1289	-0.447276	-0.03347	0.576319	2.94879	-0.296395	0.388953	-0.424439	2.4538	-0.0981331	0.461805	-0.147461	-0.573682	0.275721	1.40846	-0.746781
P01303	ENSG00000122585	NPY	C-flanking peptide of NPY	-0.189041	-0.189041	-0.609584	1.83785	0.181057	-2.1663	0.3742	-0.303473	-1.58534	-1.09654	-0.0786982	1.46669	-0.0249702	-0.0786982	0.279138	-0.949412	0.968491	-0.0249702	1.29784	0.0797598	0.850414	0.0797598	-1.25104	0.130824	-0.0249702	0.511523	1.33235	-1.67489	-1.96027	-0.483481	0.0278391	-0.674637	-0.741061	-0.609584	2.58495	0.511523	0.0797598	-1.09654	2.19523	-1.41367	1.62679	-0.422306	-0.133377	0.181057	-0.0249702	0.279138
Q92823	ENSG00000091129	NRCAM	Neuronal cell adhesion molecule	-0.579006	0.384331	0.321804	0.22702	0.0273828	0.220276	0.650769	-0.558224	-0.720509	0.112035	-0.241923	0.915009	-1.15573	-2.18434	1.18511	-1.13449	1.62024	-0.846847	1.40614	0.267149	-0.835128	0.404075	0.497516	0.13953	0.163973	-0.0510135	0.166476	0.0487746	-0.0578186	-0.604548	1.11428	-1.21814	0.675731	0.937316	0.523699	0.0803284	-1.23437	-1.08515	2.12278	-1.22452	-0.372868	-0.0262343	-0.878095	-0.882184	0.41088	-0.275064
Q9ULB1	ENSG00000179915	NRXN1	Neurexin-1	-0.194222	0.317461	-0.155657	0.628431	-0.181326	-0.259284	0.552715	-0.285566	-1.10902	-0.0543956	-0.207148	-0.378814	-1.23791	-0.877048	-0.130112	-0.00462441	0.939064	-0.613823	1.35851	0.385961	-0.130112	-0.571451	-0.0543956	-0.00462441	-0.460364	-0.419405	-1.15692	0.723921	0.552715	-0.743486	-0.194222	-0.772839	-0.168461	0.153378	-1.09317	0.385961	-0.10475	-0.862034	0.939064	0.0200616	0.541784	0.464564	0.0811626	-0.599668	1.32197	0.00771861
Q9P2S2	ENSG00000110076	NRXN2	Neurexin-2	-0.328394	-0.262964	-0.290859	0.776299	-0.0559581	-0.747991	0.620149	-0.309564	-0.833753	0.172808	0.372452	0.123229	-0.855513	-0.562168	-0.404641	-0.189597	0.783235	-0.562168	0.776299	0.598314	-0.955097	-0.0559581	-0.522129	0.494673	-1.30839	-0.23527	-0.812118	0.641834	0.620149	-0.347299	-1.02306	-0.612824	-0.502272	0.0133528	0.434076	-0.0911144	-0.00384975	-0.366305	0.656232	-0.0647222	0.912642	0.172808	-0.423947	-0.0647222	1.28121	0.213648
Q9Y4C0	ENSG00000021645	NRXN3	Neurexin-3	-0.259423	0.466548	1.01448	1.17015	-0.620414	0.639952	0.138796	0.726442	-0.656797	-1.37019	0.404862	0.582061	-0.687487	-1.62666	-0.905765	0.47874	0.711586	0.589844	0.943532	0.835323	-0.16074	-0.0605244	-1.12101	-0.496697	0.324697	0.0456722	-0.756246	0.666558	1.72797	-0.681315	0.242155	-0.0605244	1.10311	0.224443	-4.94761	0.763209	0.994388	0.534848	0.867182	0.311835	0.371393	-0.0311574	-1.56664	0.197683	1.23251	-0.100166
Q9P121	ENSG00000182667	NTM	Neurotrimin	-0.190833	-0.235561	-0.151401	0.524157	-0.260507	-0.166149	1.03739	0.702762	-0.432941	0.15106	-0.225582	-0.310749	-1.54313	-1.89609	-0.121947	-1.0822	0.732785	-1.45184	0.0661117	0.559431	-0.117045	-0.290617	0.576981	-0.66332	0.541838	-0.657981	0.136967	0.975987	0.244104	-0.484584	1.12234	-0.980486	0.515316	-0.341078	1.28891	-0.240506	0.303887	-1.47604	1.05363	-1.51866	-0.469047	0.290145	-0.240506	-1.70453	-0.0392745	-1.05948
Q16620	ENSG00000148053	NTRK2	BDNF/NT-3 growth factors receptor	-1.16617	-0.716507	0.792835	0.0905754	0.92528	-0.381739	-0.0389709	-0.914877	-2.08035	0.846322	-0.601886	0.792835	-1.43369	-0.834386	0.899128	-0.601886	0.683745	-0.834386	1.55307	-0.13886	0.0585652	-0.206814	0.368048	-2.59558	1.05362	-1.12322	1.05362	0.738649	0.977095	1.00276	0.600003	-1.25344	-0.346161	0.600003	0.54322	0.397762	-0.172698	-1.0807	0.122339	-1.48001	-0.490352	-0.794719	1.39318	-1.16617	-0.172698	-0.172698
Q02818	ENSG00000104805	NUCB1	Nucleobindin-1	-0.734537	-0.498455	0.126038	0.304853	-1.17351	-0.561632	0.107771	-0.415558	-0.456833	0.425991	0.577153	1.22301	1.23733	0.942115	0.408893	0.0339128	-0.914243	1.15073	0.0152664	-1.05383	0.642762	0.443026	0.493781	-0.846004	-0.234373	-0.0791345	-0.195058	0.0152664	0.287281	-0.712572	0.107771	1.1215	1.04761	-1.71357	-4.23791	-0.712572	-1.19782	1.06249	-1.50022	1.20863	1.07732	0.408893	-1.05383	-0.415558	0.269646	0.144242
Q86UD1	ENSG00000184232	OAF	Out at first protein homolog	0.588708	-0.17532	0.446158	0.0417506	0.81647	0.146396	0.0943841	-0.64455	0.397598	0.0943841	-0.345467	0.494192	1.23938	-0.403678	0.726777	-0.288017	-0.522464	0.541704	0.81647	-0.522464	-1.24025	0.248605	-0.12004	-2.0986	-0.231308	0.81647	0.86064	-0.834284	-0.0115195	0.298831	0.81647	-0.522464	0.494192	-0.403678	-0.231308	0.146396	0.86064	1.07506	0.248605	0.681234	-1.8474	-1.45822	0.771852	-0.17532	-0.288017	0.0943841
P20774	ENSG00000106809	OGN	Mimecan	0.353135	-1.10182	0.589203	-0.160316	0.867418	0.851232	-0.0160613	-0.192653	-0.625243	-1.53312	-0.257987	1.35758	1.0029	-0.446121	0.168468	-0.175219	-0.265577	0.893586	-2.00512	-1.42335	0.606256	1.08089	-0.785683	-1.35358	-0.530864	0.951537	-0.252927	-1.06899	-1.06307	0.205484	0.312687	-0.412085	0.965401	-1.85321	0.198552	-0.893648	-0.451354	1.01663	-1.51357	0.0746781	-0.663507	-1.30971	0.355353	0.133496	0.810541	-0.0450716
Q9NRN5	ENSG00000116774	OLFML3	Olfactomedin-like protein 3	0.107366	0.278175	-0.277642	-0.277642	0.437178	-0.740146	0.278175	-0.497319	-0.740146	-0.497319	-1.31937	-0.277642	0.585925	0.857395	0.107366	0.107366	0.725662	-0.277642	0.437178	-0.277642	0.107366	-0.497319	-1.01162	-0.740146	-1.31937	0.107366	-1.31937	-0.740146	-1.01162	0.278175	-2.09486	-0.497319	-0.740146	-1.31937	-4.2067	-1.31937	-1.67464	-1.31937	-0.740146	-0.277642	-1.67464	-0.277642	-1.31937	-1.67464	0.107366	-0.277642
P23515	ENSG00000126861	OMG	Oligodendrocyte-myelin glycoprotein	-0.875304	-0.259182	-0.659122	-0.843706	0.582418	0.785922	-0.0733878	-0.286462	-1.47369	0.128824	0.189958	-1.17179	-0.955468	0.0163466	-0.614296	0.250156	0.414032	-0.907177	2.06077	-0.0218517	-1.05384	-0.52613	0.00366881	0.878792	-0.125584	-1.10394	0.0163466	1.068	1.36756	-0.599474	0.297677	-0.165185	-0.138757	0.636979	2.09093	-0.704471	-1.1208	-0.614296	0.309475	-1.13771	-0.259182	0.929475	0.262092	0.16562	0.754462	-0.327713
Q14982	ENSG00000183715	OPCML	Opioid-binding protein/cell adhesion molecule	-0.675949	0.472878	0.388878	-0.312378	0.702525	1.18437	0.821756	-0.219397	-0.486256	-0.4116	0.667921	1.11212	-1.83313	-1.60378	1.09628	-1.2376	1.76481	-0.190175	1.60483	0.0531085	-0.442208	0.898492	0.743732	0.181816	0.771039	-0.291114	0.908431	0.562524	0.699091	-0.703652	0.480109	-1.36898	0.505336	2.29698	-0.2996	0.100326	-0.219397	-0.86386	2.40676	-1.37965	-0.206849	-0.169439	-0.198529	-0.231977	0.00542921	-0.231977
P02763	ENSG00000229314	ORM1	Alpha-1-acid glycoprotein 1	0.290489	1.20268	2.54587	1.23737	1.17283	3.23251	0.23545	0.326745	1.79674	1.20449	1.56449	1.54944	1.2119	1.40006	0.0056691	0.666721	-0.900271	1.88011	-0.33724	-0.205734	0.144514	0.0551894	0.233943	0.12616	1.10301	0.775953	-0.470287	-1.31013	-0.285551	0.221525	1.64663	0.915899	0.330919	0.0954225	-0.281992	0.148328	0.636807	1.07089	-1.33255	0.574567	-0.957293	-0.197908	1.46316	-0.267811	-0.608181	-0.0289174
P19652	ENSG00000228278	ORM2	Alpha-1-acid glycoprotein 2	-0.0308662	1.49206	2.2483	0.596027	1.35111	2.65903	0.678768	0.0670378	1.445	-0.130449	1.30292	0.612947	1.24585	1.01364	0.42518	0.581034	-1.23752	1.98051	-0.67384	0.0565968	-0.140825	-0.375065	0.0271364	0.0260215	0.874654	1.49439	0.203479	-0.739018	-0.611601	1.1791	1.93692	0.827919	0.465134	0.305279	-1.41734	-0.0675934	0.765653	1.18973	-1.09753	0.541343	-2.00755	-0.0564441	1.44579	-0.100858	-1.32358	-0.0918858
P19021	ENSG00000145730	PAM	Peptidyl-alpha-hydroxyglycine alpha-amidating lyase	-0.300754	-0.156347	1.20367	0.513818	0.733012	0.354479	0.159953	-0.207968	0.904779	-0.772981	-0.665669	-0.317095	-0.768473	-0.560831	1.01272	0.0292573	0.0292573	-0.0587394	1.84022	-0.560831	-0.492274	0.036833	-0.479533	-0.841381	1.0582	-0.215981	0.294124	-0.296684	-0.144545	-0.252107	1.61123	-1.01944	0.870313	3.13691	2.1491	0.985231	1.55212	0.91104	1.50589	-0.412198	-0.184082	0.44523	1.29333	-0.741426	-0.51785	0.806984
Q9Y5F6	ENSG00000240764	PCDHGC5	Protocadherin gamma-C5	0.183608	0.183608	-0.602049	0.428356	0.580119	0.183608	0.793026	-1.54382	-0.966738	-0.280388	0.860474	0.580119	0.793026	0.652943	0.34919	-0.839679	0.267658	0.652943	0.0969083	0.428356	-0.490569	1.05333	-0.839679	-0.181062	0.505288	0.00734989	0.652943	-0.839679	-0.181062	0.267658	-0.966738	-0.602049	1.61263	0.34919	0.580119	-0.383463	0.723893	-0.966738	1.29096	-0.0852374	-0.490569	0.183608	-0.0852374	-0.602049	0.652943	-0.181062
Q15113	ENSG00000106333	PCOLCE	Procollagen C-endopeptidase enhancer 1	-0.316982	-0.406056	-0.0401207	-0.827317	-0.38704	1.3409	0.914241	-0.577468	1.16968	0.068313	-0.298272	1.60047	1.329	-0.203001	-0.0554254	-1.34431	0.162437	0.0857986	-0.168986	-1.37668	-1.47819	0.856083	-0.237207	-0.734073	0.360212	0.744512	0.85176	0.637418	-0.127434	0.113117	0.442513	1.11209	-0.187275	1.41183	3.76049	-0.777577	0.507481	1.01407	-0.982239	0.75557	-1.57155	-1.19161	-0.38704	-0.452544	0.646409	-0.140366
Q9UHG2	ENSG00000102109	PCSK1N	Big LEN	0.0809085	0.80705	-0.168212	1.36503	0.608741	-1.81224	-0.494178	-1.18772	-1.30704	-1.1053	-0.771633	-0.964177	-0.729346	-0.439012	-0.0176787	0.227731	1.50523	-0.340732	0.892819	0.709015	1.86655	-1.02633	-0.451033	-0.678412	-0.635206	0.418098	-1.49005	-0.421932	-0.863075	-0.145704	0.0900466	-0.624473	0.0839443	0.918118	-0.66216	0.587061	-0.153708	0.334015	0.666513	-0.139295	0.236563	0.788896	0.576175	0.547473	1.48309	0.589759
P30101	ENSG00000167004	PDIA3	Protein disulfide-isomerase A3	-0.289246	0.168736	-1.28934	-1.06929	0.200258	0.168736	0.168736	-1.13377	0.168736	2.44522	1.05819	0.168736	-1.76181	0.168736	0.168736	0.168736	0.168736	-0.430314	-1.54173	0.495851	0.168736	0.168736	-1.12441	2.02839	0.145094	0.168736	1.81518	0.168736	-1.07156	-0.788418	-0.895579	-1.17831	0.168736	0.168736	-0.0178547	0.884908	1.98431	-1.21086	0.132099	-1.23683	-0.370871	-1.19051	0.47623	0.168736	0.168736	0.168736
P30086	ENSG00000089220	PEBP1	Hippocampal cholinergic neurostimulating peptide	-0.00343126	-1.29894	2.35996	0.128241	0.28677	0.754769	0.754769	1.30486	0.123856	0.354103	0.616098	0.801569	-0.823905	-0.502545	0.848031	-1.81425	1.63562	-0.0479544	0.58397	-0.11086	-0.284947	0.141227	0.809326	0.719395	1.73643	-0.350341	1.71307	1.46726	0.707589	0.227279	1.09742	-1.18477	-2.87568	0.278295	1.65594	-0.266354	-0.275629	-0.999046	0.809326	-1.03573	-1.63759	1.08258	0.383279	-1.85624	0.8326	-0.421215
Q96S96	ENSG00000134020	PEBP4	Phosphatidylethanolamine-binding protein 4	0.263145	-1.41192	-0.318852	-0.16032	-0.843112	0.881893	0.507284	1.11089	0.831303	-0.179743	0.742832	-0.819622	-1.54643	-1.05582	-0.554785	0.233013	-1.24913	-0.0319691	-0.598467	-1.27575	0.0873088	0.827669	0.193879	1.00868	0.263145	-0.263521	1.22324	0.68637	1.07036	1.81378	0.34365	0.931736	0.928199	-1.73938	-1.65644	0.49927	0.56276	-0.854929	0.288777	0.206972	-0.213991	0.80572	0.84945	-0.92665	-0.017986	0.467092
P01210	ENSG00000181195	PENK	Leu-enkephalin	0.638148	-0.691943	-0.573062	1.56841	-0.773593	-2.17747	1.02818	-0.56443	-1.13686	-0.933439	0.077847	2.35857	1.23664	-0.651842	-0.371574	-1.24604	1.12881	-0.629773	-0.177622	0.400549	0.328534	0.480588	0.85158	-1.24604	-0.479212	0.455184	-0.0567345	-0.158446	0.377803	-0.379739	-0.487633	0.335136	-0.139364	-2.09487	4.68054	0.134395	-0.310991	-0.0604437	0.0130407	1.14703	1.24926	-0.590418	0.467898	-1.28857	1.0201	-0.866696
Q96PD5	ENSG00000161031	PGLYRP2	N-acetylmuramoyl-L-alanine amidase	0.304764	0.593662	1.15728	-0.289937	0.547694	1.14185	0.186912	-0.0798855	-0.133996	-0.46072	0.986376	0.231547	-0.346435	0.559775	0.0650133	0.336045	-1.83495	1.49095	-0.00626521	-0.172675	0.00663811	-1.60684	-0.787738	-0.240572	0.939415	1.63834	0.412426	-0.531548	-0.495863	0.425252	1.42234	-0.32843	0.212859	0.336045	2.469	0.969719	0.949558	0.636761	-1.33334	0.00919706	-1.45353	0.342698	1.16342	0.393024	-0.896719	0.705558
Q6UXB8	ENSG00000164530	PI16	Peptidase inhibitor 16	-3.06167	0.963281	-0.556429	0.553679	0.502085	1.22535	0.0879845	0.396486	1.1617	1.1617	2.10905	-0.0620496	0.0287616	-0.592086	-0.521141	-0.123966	-1.13497	0.917573	-0.316766	-2.84655	0.963281	0.174932	0.342435	0.917573	-0.219001	-0.0012405	0.0287616	0.146195	0.174932	0.0879845	1.38949	0.84784	-0.092866	-0.556429	-0.316766	-0.701353	0.423196	1.3694	-1.88433	0.553679	-0.852723	-0.0012405	-0.0012405	1.5269	-0.970834	-0.383537
Q96FE7	ENSG00000100100	PIK3IP1	Phosphoinositide-3-kinase-interacting protein 1	-0.0922014	0.120136	0.561798	1.16017	-1.67955	0.672447	0.527225	1.13732	-0.0431056	0.0344017	0.404219	-0.102061	-0.769217	-0.0236205	0.101217	-1.63852	0.268856	0.544511	-0.769217	1.1678	0.323447	-1.81885	1.85291	1.25803	0.413112	-1.3097	-1.03788	1.93125	1.01352	0.204338	-0.0922014	-1.45163	0.377439	1.10668	-2.64991	0.148348	0.430832	-0.0431056	0.368479	-0.52557	-0.37675	0.561798	-0.439969	-0.471911	0.185753	-0.71276
P14618	ENSG00000067225	PKM	Pyruvate kinase PKM	-1.42707	0.0595509	1.11086	0.20117	-0.0367313	1.61967	0.600255	-0.420276	0.571015	0.629367	-0.200569	0.138623	-0.774281	-1.02528	-0.0367313	-1.67498	0.665542	-0.737977	1.34795	-0.403066	-0.183959	0.722995	0.715845	0.177795	1.56381	-0.242225	2.23136	0.224459	-0.454782	-0.150951	1.00936	-0.480768	-0.847617	2.10691	-0.411671	0.0196081	-0.150951	-1.32663	1.85025	-0.792562	-1.59125	1.07721	0.255369	-2.4967	0.130746	-0.334825
P00747	ENSG00000122194	PLG	Activation peptide	0.559188	1.04946	1.36557	0.225854	0.321795	2.17167	-0.616359	0.364003	0.421025	0.133268	-0.573496	0.15347	0.715854	-0.15144	0.183258	1.15329	-1.51855	1.61716	-0.54205	-0.0576782	-0.640465	1.09221	-0.242435	-0.289456	0.913432	1.28443	1.59322	-0.389555	-0.28499	-0.0698447	1.24765	1.86147	0.580138	0.633403	2.205	0.684877	0.969532	1.19203	-1.59661	0.0612322	-1.57332	0.400543	1.31626	-0.953557	-0.903434	0.0562586
P55058	ENSG00000100979	PLTP	Phospholipid transfer protein	-0.483036	-0.759519	0.437616	-0.472361	0.969916	-0.159272	0.163723	-0.0423652	-1.47633	-0.214011	0.159169	0.509605	0.816944	0.298535	0.580398	-0.531455	0.513817	0.496995	0.0572916	-1.14292	-0.164225	-0.264394	-1.12413	-1.50366	0.222675	1.00729	-0.361859	-1.67875	-1.59378	1.21756	0.913214	-1.30952	-0.553146	-1.14292	1.32568	-0.174131	1.30843	0.526371	0.742251	0.951101	-0.414122	-1.44918	0.588624	0.258541	0.454667	0.373
Q6UX71	ENSG00000120594	PLXDC2	Plexin domain-containing protein 2	-0.658232	0.115725	-1.43783	-0.551927	0.603764	0.789144	-0.658232	-0.250576	0.115725	-0.250576	-0.767759	1.13361	0.115725	0.679061	0.825106	-1.43783	0.825106	-0.88071	-1.30639	-1.71598	0.789144	-0.823793	-0.0627851	-1.37151	-0.938538	-1.24242	-0.823793	-1.37151	-1.24242	0.895973	-0.551927	0.327137	-0.499924	0.965478	-3.94295	-1.24242	-0.499924	-0.767759	1.50782	-1.37151	-0.250576	0.448292	0.327137	-1.24242	0.0719178	0.860713
P27169	ENSG00000005421	PON1	Serum paraoxonase/arylesterase 1	0.765623	0.476518	1.35277	0.28206	1.18515	1.54913	0.973567	-0.591826	1.2992	0.127338	0.399029	0.373378	0.604452	-0.73108	-0.225856	0.606973	-2.46815	1.56674	-0.32962	-0.40383	-1.00324	0.490004	-1.04762	-0.0605115	0.373378	2.07794	1.45523	-1.03482	-0.283214	0.545564	1.10164	1.17788	-0.796686	1.29068	2.25662	0.117413	1.19779	1.14481	-0.870615	-0.312597	-1.77637	1.07096	1.45679	0.233011	-1.43358	0.545564
P62937	ENSG00000196262	PPIA	Peptidyl-prolyl cis-trans isomerase A	0.0793811	-0.493085	2.05061	1.00355	-0.214327	0.317706	0.0793811	-0.0644128	2.35878	-0.176245	0.446986	0.217535	-1.49265	-0.0279101	-0.0279101	-0.619654	-0.451886	0.0793811	0.571687	-1.54812	-0.411165	0.602185	0.00821802	0.0793811	0.251243	-0.0644128	0.382938	0.721601	0.00821802	0.632419	-0.534772	0.0439792	0.183501	0.446986	3.94919	-0.619654	0.00821802	0.114431	-0.619654	-0.706633	2.13021	0.251243	0.149135	-0.176245	-0.411165	-0.331105
P32119	ENSG00000167815	PRDX2	Peroxiredoxin-2	-0.936979	-0.26472	-0.26472	2.03372	0.582208	1.36146	0.21224	-0.26472	1.88946	0.21224	-0.936979	-2.0862	0.21224	-0.26472	-0.936979	-0.936979	-0.26472	-0.936979	0.884499	0.21224	0.21224	-0.26472	-0.936979	0.21224	-0.26472	-0.26472	0.582208	-0.936979	-0.26472	0.21224	-0.936979	-2.0862	-0.26472	0.21224	-2.45373	-0.936979	-2.0862	-0.936979	-0.26472	-0.936979	0.21224	0.884499	0.582208	1.14007	0.21224	0.21224
Q92954	ENSG00000116690	PRG4	Proteoglycan 4	1.46063	-1.61997	0.615641	0.852456	0.978786	0.395809	0.666017	0.207475	-0.449175	-0.925627	-1.07205	-0.256891	1.09552	1.4308	-0.449175	1.27229	-0.449175	0.272855	-1.61997	-1.41485	2.00263	0.453789	-1.61997	-0.555156	-0.669006	0.762064	-0.35003	-1.61997	-0.35003	-0.925627	0.395809	0.139189	1.204	1.40038	0.978786	-0.669006	-0.669006	1.54679	-1.61997	-0.00723403	0.453789	0.615641	0.89573	1.73083	0.395809	1.30532
P14314	ENSG00000130175	PRKCSH	Glucosidase 2 subunit beta	-1.6378	0.203723	0.871999	0.0596868	0.132179	0.614396	0.808728	0.344069	-0.808365	-0.396665	0.808728	0.132179	-1.25357	-0.894556	-0.24028	0.0596868	0.679942	-0.0882421	1.05755	-1.44232	-0.0882421	0.808728	-0.396665	-0.0137769	-0.163732	-1.07112	-0.163732	0.548056	0.274346	0.344069	1.46748	-0.723509	0.996392	-0.163732	1.74257	-0.24028	-0.476562	-0.723509	0.480902	-1.84054	-0.894556	-1.53919	-0.808365	-2.27003	0.203723	-0.24028
P04156	ENSG00000171867	PRNP	Major prion protein	0.629866	1.0253	0.772548	-0.0399525	-0.0599618	-0.521932	0.369617	-1.72163	-0.395206	-1.16954	-1.80869	-1.0537	-0.176316	-1.20027	1.32856	0.310833	-0.960159	-0.0693123	1.18604	-0.342326	-0.125894	-0.67055	0.253773	-0.637105	-0.493976	0.0535201	-0.10965	-0.353719	-0.157168	-1.63617	-1.37467	-0.609915	1.10275	1.88104	0.298483	0.699499	0.548647	0.269953	1.46869	-0.304127	-0.621978	0.408391	0.111825	-0.153083	1.64549	0.214903
P07225	ENSG00000184500	PROS1	Vitamin K-dependent protein S	0.344606	-0.122317	1.13474	0.683175	0.195254	1.61932	-0.0421768	0.42186	0.266116	-0.122317	1.35481	1.25141	1.62936	0.576985	0.739431	-0.0844462	-1.03864	1.463	-0.281738	-0.760655	0.451586	0.543857	-0.426176	-1.30892	0.383371	0.795069	-0.131836	-0.853442	-0.421124	0.335946	-0.595804	0.279278	0.992532	-1.01582	-1.55656	-0.426176	-0.160497	1.4699	-1.23696	-0.000250912	-0.804093	-0.213488	0.0962129	0.413337	-0.380883	-0.26703
Q5FWE3	ENSG00000163704	PRRT3	Proline-rich transmembrane protein 3	0.258952	1.34288	-0.474925	0.512187	0.417914	0.379864	0.0767939	-1.52118	0.062283	0.133322	1.01083	0.964952	0.324757	-0.0359182	0.0574206	0.399027	-0.930569	-0.663214	-0.234961	-0.398099	0.38179	-1.30148	-1.40342	-0.237974	0.421661	1.37695	-0.14167	-0.792668	-1.14677	0.226994	0.884475	0.062283	-0.667342	0.318721	-1.23126	0.496332	1.18578	0.527871	-0.522414	0.0911427	-0.848061	0.0767939	0.035292	-0.886273	-0.136045	0.674
P41222	ENSG00000107317	PTGDS	Prostaglandin-H2 D-isomerase	-0.398334	-0.415857	0.831544	-0.313571	0.958281	0.662018	0.261024	-0.0221982	-0.188056	0.305036	1.20483	1.56385	1.21216	-0.437048	-0.441938	-1.47947	-0.428897	0.664056	0.0193683	-0.958666	-1.79285	0.408544	-0.182351	0.561362	1.2358	0.539764	1.28714	-1.37433	-0.793215	0.618822	2.37236	0.311148	0.174224	-0.526701	3.0093	-1.16528	0.0324087	0.424437	-0.0666172	-1.19788	-1.4974	-0.322944	0.9322	0.497382	0.403247	0.470486
P21246	ENSG00000105894	PTN	Pleiotrophin	0.314575	-0.208769	0.40919	0.147484	-0.758064	-0.63207	1.09611	-0.188547	-1.75139	0.314575	0.470132	-0.128948	-0.0900741	0.232576	-0.208769	0.45505	-0.63207	1.07322	0.249217	0.0770184	-0.46673	-0.312691	0.265734	-0.0900741	-0.249765	-0.249765	0.0409418	0.249217	0.955145	0.558563	-0.656713	-0.14864	1.23948	-1.03337	-4.72151	-0.656713	0.615648	0.657532	-0.784129	0.77871	0.265734	0.330622	0.0409418	0.52947	0.712194	-0.0900741
P23468	ENSG00000153707	PTPRD	Receptor-type tyrosine-protein phosphatase delta	-0.773721	-0.773721	-0.277252	0.107848	0.918971	0.68853	-0.277252	-0.277252	-0.773721	0.107848	-0.773721	0.107848	0.107848	0.107848	0.107848	-0.277252	0.68853	-0.773721	0.422502	-0.277252	0.107848	0.107848	0.107848	0.918971	0.422502	0.107848	0.422502	0.107848	0.107848	0.107848	-2.6697	-0.773721	0.107848	0.918971	-2.87745	0.422502	-0.773721	-0.773721	0.918971	-0.277252	0.107848	-0.277252	0.68853	0.107848	0.107848	0.422502
P23470	ENSG00000144724	PTPRG	Receptor-type tyrosine-protein phosphatase gamma	-0.0569607	-0.233012	-0.305075	1.2315	0.893618	0.594955	1.60071	-1.38554	-0.48954	0.746351	-0.48954	0.407504	0.246167	-1.47487	0.343545	-0.0569607	-0.527202	-0.918995	1.33961	0.625575	-1.5201	0.502043	-0.161902	0.533191	-0.527202	-0.680527	0.864481	-0.452139	-0.197343	0.0798664	0.246167	-0.719549	0.0798664	0.31128	-2.1453	-0.378107	-0.0917163	-0.641785	1.09327	-0.565127	-0.305075	0.470715	0.594955	-0.959781	0.533191	-2.19652
Q16849	ENSG00000054356	PTPRN	Receptor-type tyrosine-protein phosphatase-like N	-0.869879	0.073687	-0.778335	2.20357	1.03435	-0.519912	-0.519912	-1.73062	-0.869879	-0.689589	-1.0622	0.450338	-0.603501	-0.689589	0.390894	-1.26826	2.35948	-0.778335	0.730529	0.508602	0.330171	-0.438681	-0.359669	-0.282776	-0.0636495	-0.134866	-0.207862	-0.438681	-0.869879	-1.37709	-0.519912	-0.359669	-0.603501	2.03874	-3.60667	1.03435	-0.603501	-1.26826	2.20357	0.330171	1.39528	0.6217	0.00582827	-0.964441	0.204787	0.139987
Q92932	ENSG00000155093	PTPRN2	Receptor-type tyrosine-protein phosphatase N2	-0.304466	0.369299	-0.304466	0.491609	-0.231215	-0.972321	0.849439	0.220133	-0.279761	-0.114569	-0.872105	1.42116	-0.972321	-1.00682	1.25136	-1.30554	1.82517	-1.70223	0.654771	0.314603	0.440065	0.369299	0.558412	-0.406311	-0.137383	-0.0257292	0.0385042	0.404982	-0.114569	-1.22676	-0.872105	-0.541031	0.0385042	1.48539	-0.904978	0.314603	-0.685047	-1.11389	1.61813	-0.207359	0.654771	-0.255347	-1.56145	-1.70223	1.02749	-0.114569
Q13332	ENSG00000105426	PTPRS	Receptor-type tyrosine-protein phosphatase S	-0.44402	-0.0323821	0.750106	0.405428	0.405428	1.32179	0.91321	-0.0323821	0.284538	-0.165537	-0.302669	0.581	-0.976099	-0.976099	1.4185	-1.22446	0.464701	-0.302669	0.0970222	-0.302669	0.160381	-0.740482	0.464701	0.0970222	0.405428	0.345381	-0.896209	1.4661	0.581	-0.976099	-0.302669	0.694427	0.464701	2.1266	-1.14017	0.805119	0.694427	0.464701	1.4185	-0.976099	-0.3728	1.01881	0.160381	-0.302669	-0.165537	0.284538
P23471	ENSG00000106278	PTPRZ1	Receptor-type tyrosine-protein phosphatase zeta	-1.10894	0.866094	0.345172	-0.269252	0.530048	3.44404	-0.0632716	-2.25252	0.530048	0.0887496	0.282168	0.0511405	1.19839	0.144719	-0.209611	0.708971	-1.56883	1.57696	0.60743	-2.3243	-0.472797	-0.792764	0.0699644	0.717359	0.40748	1.19839	0.245834	0.40748	0.60743	-0.380301	-0.545851	-0.40071	-0.0344366	-0.150627	-1.56883	0.273123	-0.150627	0.451583	-1.2382	-0.792764	-1.64506	0.963074	0.658452	-0.90362	0.783957	-0.370097
Q99969	ENSG00000106538	RARRES2	Retinoic acid receptor responder protein 2	-0.491108	0.683375	-1.77618	-0.447277	0.315296	0.667431	-0.513225	-0.194959	0.13465	-0.114639	-0.256397	-0.0167015	1.62879	1.59192	-0.154573	0.453535	-0.961593	1.24196	-0.114639	-0.535479	1.07475	0.226106	-0.0948363	-0.86244	-0.17471	0.244122	-0.535479	-0.86244	-0.447277	-0.297946	0.699244	0.635344	1.00272	-1.65223	2.24515	-0.603081	-0.154573	1.03172	-0.886973	1.01725	0.635344	0.33286	0.762023	1.32272	-0.6259	-0.114639
P02753	ENSG00000138207	RBP4	Plasma retinol-binding protein(1-176)	0.429281	0.696807	1.0663	0.357501	0.250688	0.685885	0.473347	0.0788434	-0.228194	-0.553224	0.826605	0.978228	1.14794	-0.275882	0.448417	-0.275882	-1.47912	1.71114	-0.351398	-0.712204	-0.357783	1.19197	0.039008	0.0111804	1.25849	1.46956	0.988044	-0.85786	-0.470371	0.379591	1.31128	1.44644	0.840081	0.760353	3.5994	0.00978898	0.500393	2.69546	-0.246568	-0.372212	-0.912086	-0.0986243	1.18377	0.0978843	-0.288328	0.255796
P78509	ENSG00000189056	RELN	Reelin	0.522576	0.551784	-0.388081	0.271903	-0.349137	-1.36995	1.68685	-0.605813	-0.668312	-0.0892295	-0.292619	-1.42679	0.627382	-0.142189	-0.892527	1.05689	-0.681868	-0.229225	-0.246929	0.069867	-1.19463	-0.627992	-1.60379	-0.0279311	-1.45851	-0.276639	-1.10533	0.796083	0.5868	0.75906	0.527204	0.445975	0.187159	-2.22197	-0.958585	-0.467455	0.829898	0.0394142	-0.518624	1.57718	0.970985	0.864738	0.180261	0.559425	1.68685	0.554841
Q6NW40	ENSG00000174136	RGMB	RGM domain family member B	-0.899057	-0.558448	0.0362778	0.0978136	0.287729	0.811984	0.500534	-1.24072	-1.80493	0.122144	-1.06567	-0.414048	-0.275412	-1.50166	-0.0390688	-1.25872	0.0486714	-1.04865	1.09773	0.0978136	-0.371871	-1.205	-0.78701	-0.22149	-0.0902045	-1.11727	-0.915366	-0.414048	-0.208136	-0.168385	-0.142133	-1.06567	-0.724561	0.19408	0.63893	0.170254	-0.663242	-0.981369	1.10686	0.0486714	0.299258	0.649354	-0.302698	0.522175	0.345014	-0.0390688
P07998	ENSG00000129538	RNASE1	Ribonuclease pancreatic	-0.0391205	-0.0774039	1.25263	-0.380044	-0.903377	0.858075	0.114204	1.24255	-0.802229	0.186228	0.704217	1.28725	-0.695738	-0.539743	-0.236797	-1.60404	-0.673639	-0.49749	-0.174849	-0.928454	-0.552415	-0.170727	1.12827	0.325353	2.49464	0.0724469	2.15494	2.17894	0.866892	0.621276	2.05276	0.131609	1.15205	0.969872	1.63363	0.0758439	1.17064	0.265543	0.471082	-0.640012	-1.97485	0.166228	0.478983	-1.49606	0.389362	-0.595698
P34096	ENSG00000258818	RNASE4	Ribonuclease 4	0.532735	0.532735	0.624386	0.0732708	-0.63312	1.49155	-0.223564	1.45944	0.235916	-0.560069	1.03845	0.182848	-0.100606	-0.100606	0.71282	0.532735	-1.30919	0.485629	-0.865917	-0.420027	-0.287357	0.182848	-0.63312	-0.865917	-0.223564	0.287866	-0.161325	0.71282	0.578978	0.128662	1.39398	0.624386	0.668991	-0.63312	-3.2577	-2.53272	0.128662	1.15047	-1.30919	0.0732708	-1.21407	-0.63312	-0.948559	0.287866	-0.63312	-0.63312
Q9BZR6	ENSG00000040608	RTN4R	Reticulon-4 receptor	-0.405194	-0.34741	-0.939593	0.0268064	0.0599729	-1.18558	0.769759	-1.10949	-0.801741	0.501377	0.26648	-0.290793	-0.3858	-0.627889	-1.08458	-0.32841	0.401022	-1.78534	0.80789	0.312049	-0.544847	-0.127495	-0.484141	0.691903	-0.963243	-0.939593	-1.13463	0.820478	0.584617	0.204545	-0.801741	-0.0751116	-0.892886	-0.27217	-3.05201	-0.0407251	-0.127495	-0.691825	0.327075	0.795244	0.718107	0.570923	-0.424724	0.515425	1.11827	0.235683
Q86UN3	ENSG00000186907	RTN4RL2	Reticulon-4 receptor-like 2	-0.0729053	0.777645	-0.687014	0.03533	0.897399	0.139557	0.430896	-0.827732	-0.756505	0.777645	1.04953	0.652569	-1.38438	-1.29779	1.12262	0.47665	1.58712	-0.687014	2.08992	0.521672	-0.0729053	0.694882	0.384386	0.337096	-0.0729053	-0.128625	0.03533	0.521672	0.565984	-0.488311	1.04953	-0.553004	0.0879254	1.55637	-2.43867	0.139557	-0.553004	-1.05296	1.61754	-0.756505	0.652569	0.652569	-0.687014	-0.42508	1.12262	-0.302734
P35542	ENSG00000148965	SAA4	Serum amyloid A-4 protein	0.92245	1.04887	1.29008	1.1334	0.838828	2.85238	0.245482	0.818893	1.56359	0.255041	2.05973	1.18205	0.693726	-0.324929	0.31122	0.757545	-0.244666	2.43013	-1.79704	-1.12882	0.105254	0.722409	0.126059	0.573556	0.642262	1.39124	0.619691	-0.206002	-0.711251	-0.514105	0.619691	1.10572	-0.545313	0.37435	1.00189	1.03142	1.17671	0.757545	-1.4558	-0.338709	-2.05977	0.679197	2.09611	-0.18074	-1.63282	-0.67665
P13521	ENSG00000171951	SCG2	Secretogranin-2	-0.248445	-0.274654	-0.257172	1.87537	0.449229	-1.13494	0.197738	-0.64495	-1.0084	-0.527217	0.0743462	0.725141	-0.226733	-0.578623	1.3175	-1.50348	1.32054	-0.426222	1.17925	0.573246	0.626856	-0.915889	-0.611652	-1.42262	0.616164	-0.3453	0.240686	-0.265898	-0.119781	-0.00309037	-0.915889	-0.265898	0.271661	0.828012	-1.59182	0.711232	-1.0397	0.110533	2.29984	-0.630624	1.16987	0.891927	0.0944797	-0.555183	0.891927	-0.187925
Q8WXD2	ENSG00000104112	SCG3	Secretogranin-3	0.424413	0.0311015	0.623749	1.13608	-0.884649	-0.675287	0.427506	-0.533659	0.529571	-0.504766	-1.11587	0.427506	-0.839879	-0.190993	0.839297	-1.81068	1.41091	-0.255377	0.835843	-0.976997	0.330518	0.709911	0.263351	-1.06014	-1.33252	-1.52848	-0.268392	0.187524	-0.75083	-1.65202	-0.743433	-0.794543	0.400391	0.519777	-1.86035	0.648569	-0.428191	-0.241484	1.34635	-0.742376	-0.149291	0.442145	-1.2142	-0.857277	1.18049	0.247165
P05408	ENSG00000166922	SCG5	C-terminal peptide	0.205043	0.30417	0.184474	0.764109	-0.0451894	-0.61689	-0.910926	0.549222	-0.419882	-0.858248	-0.00107961	-0.0694957	-0.286351	-0.258132	0.775016	-1.67021	0.960876	-0.417609	0.0756207	-0.486528	0.659299	0.422991	0.502052	-0.983495	-0.631447	-0.77064	-1.35832	0.988636	0.405548	-1.49919	-1.94184	-0.757962	0.592391	0.673791	-3.27996	0.839717	-0.614485	0.498642	1.24956	-1.17687	0.976986	0.402051	-0.183442	-0.626595	0.894143	0.0639484
Q9BRK5	ENSG00000078808	SDF4	45 kDa calcium-binding protein	0.0480447	0.529413	-0.573624	0.594163	-0.330324	-0.573624	0.397053	0.0480447	-1.01087	1.08112	0.72093	-0.0251268	0.904624	0.0480447	0.190913	0.0480447	0.190913	-0.573624	-0.0995085	-0.491052	0.844223	-0.573624	0.329383	-1.10363	-0.657738	-0.330324	-2.03799	-0.175138	-0.175138	-0.0995085	1.25095	-0.175138	0.72093	-2.1549	-3.69275	0.0480447	-1.19839	-0.491052	-0.919944	0.329383	0.72093	-0.743454	-1.59863	-3.07108	0.964228	0.260682
Q13228	ENSG00000143416	SELENBP1	Selenium-binding protein 1	0.0325184	0.382775	1.62038	-0.41903	0.910918	1.47077	-0.41903	0.66896	0.910918	0.66896	-0.41903	-0.41903	-2.14346	-0.41903	0.910918	-1.05547	0.0325184	0.0325184	0.0325184	0.382775	0.0325184	0.66896	0.66896	0.0325184	0.0325184	0.66896	0.66896	0.910918	1.12051	-0.41903	-2.14346	-1.05547	0.910918	3.02981	-2.12174	1.30539	-0.41903	-0.41903	0.0325184	-2.14346	2.97057	-0.41903	0.0325184	-2.14346	-1.05547	0.910918
O75326	ENSG00000138623	SEMA7A	Semaphorin-7A	-0.82271	1.01906	-0.404026	-0.579593	0.618241	0.549009	0.429592	-0.258409	-0.389644	0.866789	2.47925	-0.0317397	0.329684	1.10187	-1.19205	1.23988	-0.520459	0.733679	1.59935	-0.502099	-1.30955	-0.157658	-0.513115	1.16996	0.0848077	0.481995	-0.223448	1.55915	1.79129	0.97997	-0.106251	1.18885	0.707248	-0.251371	-1.53905	-1.42962	-0.865588	0.812206	-0.980261	0.0351593	0.558074	0.6659	0.920836	0.820851	0.954725	1.03295
P01009	ENSG00000197249	SERPINA1	Alpha-1-antitrypsin	-0.453534	0.427296	0.860684	0.298503	0.250792	3.63479	-0.790954	0.0293982	1.4657	1.23183	1.64185	0.525993	0.997433	-0.156921	0.730084	1.14681	-1.76949	1.49079	-0.637786	0.105306	-0.421761	0.789703	-0.23487	-0.152605	1.33349	0.534911	1.16761	-0.476895	-0.941379	-0.188862	1.09844	1.11339	-0.444199	0.00300781	0.111651	-0.0217706	0.704031	0.902336	-1.58866	0.855861	-1.5618	0.00393082	0.0991054	0.200559	-1.21194	-0.195583
P01011	ENSG00000196136	SERPINA3	Alpha-1-antichymotrypsin	-0.024495	0.213865	1.60002	-0.357391	0.600619	3.06444	-0.392437	0.171471	1.11378	0.448108	0.81624	0.93913	0.656994	0.249043	-0.294076	0.314336	-1.15483	1.63051	-0.662542	-1.35176	-0.441698	-0.479946	-0.431485	-0.181326	0.592079	0.794752	0.185452	-0.378151	-0.83849	0.136002	0.905072	0.081097	0.124553	-0.248438	2.05129	0.120901	0.891368	0.912797	-1.49168	-0.592783	-1.60325	-0.610474	1.06822	-0.259364	-1.10039	-0.156449
P05154	ENSG00000188488	SERPINA5	Plasma serine protease inhibitor	0.552681	0.717387	0.795054	-0.0393321	0.177481	1.97908	0.071927	0.4651	0.636681	-0.709012	1.3291	0.071927	0.636681	0.552681	0.373625	0.277885	-1.46573	1.60388	-1.05277	-0.873719	-0.709012	0.071927	-0.556502	0.4651	0.869897	2.63441	0.277885	-0.709012	-0.709012	0.277885	1.07935	0.717387	-0.414532	0.4651	0.552681	-0.414532	1.01187	1.55179	-2.30012	-0.156953	-1.70812	0.4651	1.14468	-0.0393321	-0.873719	0.177481
P08185	ENSG00000170099	SERPINA6	Corticosteroid-binding globulin	0.214331	0.428662	1.49084	0.221116	0.514127	1.64257	0.0987079	0.148655	1.12063	0.370403	0.539858	0.604007	0.274444	-0.0718315	0.446674	0.190417	-1.76116	1.44827	-0.411561	-0.525178	-0.402013	2.01517	-0.690471	-0.112004	0.539858	1.10613	2.2504	-0.866131	-0.402013	0.505475	1.00786	1.96007	0.335806	0.0323891	-1.20282	0.490958	0.493871	0.60127	-1.3252	0.134529	-1.69211	0.490958	1.44135	-0.0998575	-1.09512	0.379724
P05543	ENSG00000123561	SERPINA7	Thyroxine-binding globulin	-0.493761	-0.0912754	0.904749	0.434091	-0.298425	1.91975	-0.415632	0.57912	0.790377	0.643097	0.516678	1.06001	0.378433	0.0363124	0.419398	0.936723	-2.15224	2.13962	-0.26246	-0.393834	-0.222094	1.46935	-0.237138	-0.345589	-0.167811	1.73441	2.2102	-0.340296	-0.900033	-0.340296	1.0951	2.22592	0.701956	-0.471144	0.836269	0.254558	0.976737	0.437746	-1.04999	-0.086597	-1.55797	-0.574902	0.541181	-1.02059	-0.505165	0.185655
P01008	ENSG00000117601	SERPINC1	Antithrombin-III	0.431199	0.334688	0.646666	0.140386	0.252219	1.79179	-0.045443	-0.0524371	0.804153	-0.0623531	0.738065	0.519311	0.552967	0.107205	0.230816	0.942594	-1.8757	1.44648	-0.261403	-0.585526	-0.533024	-0.210107	-0.446355	-0.232532	1.35234	1.21295	0.720899	-0.761457	-0.568908	0.0609848	1.26624	0.500977	0.495626	-0.119712	3.20197	0.390367	0.992721	1.43478	-1.4309	-0.0727256	-1.59977	-0.133701	1.00518	-0.0574042	-1.00684	0.0853639
P05546	ENSG00000099937	SERPIND1	Heparin cofactor 2	0.106122	0.5426	1.11497	0.172341	0.561941	1.55155	0.955466	-0.0599052	0.723957	-0.744025	0.493727	0.820836	1.02481	0.0384923	0.842953	0.585944	-1.34302	1.62445	-0.740361	-0.569694	-0.266501	1.28399	-0.682424	-0.480989	1.28208	1.38006	1.23383	-1.14974	-0.686023	-0.213573	0.825281	1.38377	0.183226	-0.583571	1.119	0.940548	0.845143	1.20649	-1.4696	0.00121919	-1.45581	0.131122	1.31634	-0.232155	-0.995309	0.675539
P36955	ENSG00000132386	SERPINF1	Pigment epithelium-derived factor	-0.133062	-0.157076	-0.59496	-0.951162	0.0254528	0.70555	-0.209727	-0.763422	-0.450932	0.134006	2.28532	1.58213	1.6498	-0.590728	0.696583	-0.293146	-1.07098	0.253459	-0.11922	0.0130115	-2.34151	1.14968	-0.0470095	-0.0061829	0.725221	0.578839	1.67426	-0.588963	-1.62336	-0.000690788	0.586769	0.995567	0.297621	-1.39826	3.75042	-1.31258	-0.239065	0.460871	-0.482091	-0.366252	-1.10051	0.175981	-0.485538	0.293642	-0.870182	-0.529447
P08697	ENSG00000167711	SERPINF2	Alpha-2-antiplasmin	0.471705	0.308289	0.746617	0.442952	0.773519	2.13193	-0.0284091	-0.0325361	0.76608	0.13127	0.734559	0.594683	0.927662	0.0185843	0.814806	0.813345	-1.91533	2.07402	-0.520082	-0.874783	-0.340312	-0.148873	-0.237103	-0.596899	0.745106	1.7471	0.593086	-1.06243	-1.02188	-0.003783	1.4033	0.978782	0.493461	-0.0953072	1.35804	0.650032	0.88257	1.59029	-1.25881	-0.00174497	-2.00609	0.21111	1.1921	0.106032	-1.06243	0.107969
P05155	ENSG00000149131	SERPING1	Plasma protease C1 inhibitor	-0.232583	0.381663	0.715715	0.336522	0.822797	2.37004	-0.026596	0.75915	0.642044	0.226402	0.839386	1.33498	0.95238	-0.108678	0.493021	0.0655561	-0.203727	0.801535	-0.635725	-0.773767	-0.577943	-0.421187	-0.729513	-0.232583	0.578141	0.845905	0.203457	-1.20691	-0.757598	0.899061	0.603515	0.449936	-0.209218	0.492461	-3.74355	-0.0987242	0.113805	0.669592	-0.88155	-0.324151	-1.90069	0.251589	1.00677	-0.193493	-0.318497	0.0649252
Q99574	ENSG00000163536	SERPINI1	Neuroserpin	0.366493	0.578111	0.518716	-0.532736	0.103079	1.79769	0.0663877	-0.433881	1.40194	-0.331675	1.41289	1.14435	0.486494	0.337558	0.33062	1.49764	-2.40971	1.36991	-0.146411	-1.00777	-0.334161	1.36078	-0.462627	0.139675	0.485188	0.951063	0.959858	-0.863632	-0.286205	0.28946	0.960566	0.518291	0.805384	0.694792	1.91186	0.401815	0.776246	1.08296	-2.06245	0.0648301	-1.92939	-0.0921452	1.09756	0.41437	-0.638247	0.645278
Q53EL9	ENSG00000063015	SEZ6	Seizure protein 6 homolog	0.333783	0.57112	0.204152	0.524838	-0.484848	-0.236975	0.420962	-0.0913998	-0.711235	-0.214197	-0.135585	0.244506	-0.484848	-0.157872	-1.06456	-0.583779	0.811563	-0.816431	-0.698293	0.524838	-0.546376	0.059301	0.496805	-0.282947	-1.73404	-0.448402	-1.33037	0.862944	0.304274	-0.341187	-2.09167	-1.1951	0.363084	-0.608913	-0.497065	-0.621571	-1.33037	-0.448402	-0.113428	-0.596333	0.524838	-0.236975	-0.910988	-1.06456	1.14941	-0.058578
Q9BYH1	ENSG00000100095	SEZ6L	Seizure 6-like protein	-1.11045	-0.394508	-0.0446823	0.605213	-0.318828	0.112924	0.87901	-1.40466	-0.770503	-0.356511	0.265716	1.27741	-1.54646	-0.608744	0.510517	-0.9376	1.06791	-0.471375	1.46533	-0.668793	-0.729575	-0.432784	0.651899	-1.22158	0.147293	0.0609354	0.542303	0.430231	0.510517	-0.749986	-0.375492	-0.18903	1.16676	1.99042	1.31826	-0.170747	0.0434894	-1.33523	2.16544	-0.668793	-0.811745	-0.529784	-0.668793	-0.958884	0.147293	0.282429
Q6UXD5	ENSG00000174938	SEZ6L2	Seizure 6-like protein 2	-0.35069	0.564463	0.16824	0.683471	0.370758	-0.567599	0.896374	-0.523348	-0.612281	0.130398	-1.11072	0.388723	-1.70078	-1.5875	0.83197	-1.26404	1.71227	-2.21724	0.750094	0.512477	-0.589884	-0.103644	-0.143888	-0.414662	-0.329581	-0.479559	-0.842678	0.598791	0.130398	-0.287642	0.529857	-0.938288	-0.184472	1.43774	1.23497	0.442188	-0.70301	-0.772296	1.52189	-0.657413	-0.225457	0.598791	-0.842678	-1.78767	0.76658	0.14935
Q8N114	ENSG00000164054	SHISA5	Protein shisa-5	-0.283404	-0.993121	0.686334	0.182192	-0.107685	-0.173601	0.484894	0.20469	0.315083	0.0752697	-0.326552	-0.124054	-0.711317	-0.829365	0.512413	-0.504585	-0.541284	0.986599	-0.034976	-0.769849	-0.132275	0.744595	0.938282	-0.799484	0.640331	0.692857	0.820825	0.712351	0.986599	0.770194	1.29107	0.539734	0.484894	0.613797	-7.08361	0.0519357	0.498678	-0.274838	0.63371	-0.396702	-0.65372	-1.00363	-0.0110759	-0.799484	-0.750231	-0.283404
P78324	ENSG00000198053	SIRPA	Tyrosine-protein phosphatase non-receptor type substrate 1	-0.251803	0.401124	0.869546	1.11403	0.495563	-0.00809971	0.793568	0.291774	-0.164539	0.405459	0.357661	-0.121412	-1.9165	-1.85036	0.112014	-0.916876	1.62412	-0.295977	1.28213	0.634214	-1.20072	-0.466206	0.265202	-0.0221142	0.596767	-0.568905	-0.30091	1.3552	1.75037	-0.0314946	1.11785	-1.01169	0.991229	1.43087	-2.21765	-0.405514	-0.522451	-0.164539	1.34795	-0.657776	0.559021	0.313823	-0.271386	-1.11398	0.56743	-0.0691657
P00441	ENSG00000142168	SOD1	Superoxide dismutase [Cu-Zn]	-1.36998	-1.18294	0.342956	-0.351892	0.144152	0.217331	0.627774	-0.00492034	-1.36998	0.355996	0.284545	0.796426	-1.26521	-0.917948	1.19946	-0.930371	0.558585	-0.451932	0.996424	-1.23633	-0.419888	1.0652	0.510046	-0.686935	0.998234	0.383927	1.35619	0.692396	0.726333	-0.443911	1.45429	0.0795294	2.02158	0.656362	1.98518	0.210132	-0.449628	-1.31667	1.10498	-1.87964	-0.536176	0.331932	-0.0604523	-1.29816	0.617243	-0.745634
P08294	ENSG00000109610	SOD3	Extracellular superoxide dismutase [Cu-Zn]	-1.04332	-0.0613948	0.289757	-0.506805	-0.190309	-0.34873	0.785878	-0.143017	-1.08866	-0.454181	1.20144	2.308	1.60521	0.207667	0.807916	0.197858	-0.451109	-0.414581	-0.399482	-0.573145	1.29928	-0.235526	0.622553	0.100445	0.108056	0.553731	0.841636	0.205225	-0.316354	0.492153	0.113123	1.9002	1.16983	-0.886364	1.45383	-0.531896	-0.451109	-0.76793	-1.44876	0.381187	-0.557211	-2.01171	0.0206341	-0.313424	-0.372498	0.781849
Q9UPU3	ENSG00000156395	SORCS3	VPS10 domain-containing receptor SorCS3	0.407546	0.277233	0.232103	1.0802	0.209201	-0.579066	-0.0590106	-0.611713	0.321496	-0.304381	-1.209	-0.219651	0.0911458	-0.0590106	0.490495	-0.817962	0.68566	-1.00519	0.115246	0.343312	0.18607	-0.712528	-0.0850177	-0.546876	-0.275789	-0.51513	-0.92846	0.0421749	-0.275789	-1.48008	-1.73326	-1.209	-0.422437	0.83069	-1.25202	0.609569	-0.0850177	0.0667904	1.01627	-0.137928	0.704296	0.550802	0.0421749	-0.00786265	0.68566	0.254779
Q14515	ENSG00000152583	SPARCL1	SPARC-like protein 1	0.26445	-0.0448592	2.41108	-0.0100663	-0.793892	0.655298	0.545791	0.96512	-0.304228	-0.515273	0.972418	0.915298	-0.206516	-0.693656	0.691314	-1.34127	0.555338	-0.180599	-0.0278967	-1.32052	0.52591	0.793326	1.58031	0.218573	0.923069	-0.196615	0.766698	1.29648	1.02595	-0.511802	0.124411	0.244411	1.16358	-0.0572852	-1.64699	-0.0499085	-1.13784	-0.657758	1.0237	-0.980322	0.288316	0.0150224	-0.0891195	-0.775588	-0.00320244	-0.88687
Q08629	ENSG00000152377	SPOCK1	Testican-1	0.24528	-0.653128	-0.0821592	-0.728021	-0.97954	-1.8711	0.720753	0.972248	-2.69838	0.0345949	-0.158056	-0.705385	0.935479	0.554101	-1.36832	-0.875096	-0.608978	0.170715	-0.145278	0.222504	-0.31513	-1.76643	0.307138	0.870118	-0.216106	0.159081	-0.126216	1.51586	0.759928	-0.222624	-0.522381	1.07139	1.3113	-2.25346	3.86354	0.384226	0.564427	0.686086	-1.10421	0.630863	0.45426	1.44903	0.135721	0.700967	0.585007	0.211081
Q92563	ENSG00000107742	SPOCK2	Testican-2	1.11977	0.165012	0.801938	1.30171	-0.820271	0.44134	1.33965	0.231748	-0.510662	-0.714418	0.409785	-1.97935	0.915319	0.297416	-0.863398	-0.33566	-1.59817	1.54823	-1.59817	-0.412512	-0.373903	-0.0597816	-0.550591	-1.226	-0.951051	-0.0954958	-0.820271	0.393937	0.231748	-0.590942	-1.06335	0.378005	1.65444	-1.54653	-1.65048	-0.611263	0.472643	0.743997	-1.42023	0.670434	1.73517	0.929284	-0.278956	-0.113479	1.13303	0.77308
P10451	ENSG00000118785	SPP1	Osteopontin	-1.56916	-0.210929	-1.08318	-1.27622	0.217661	1.02463	-0.502313	1.07987	0.058766	-1.04521	0.651989	-1.14438	-2.78505	0.150358	-0.489767	-0.745482	0.512813	-0.18997	0.10421	-1.32402	0.0865574	-0.403208	-0.158751	-0.0627331	0.0395576	-0.761018	-0.506131	1.39312	1.4896	0.310688	-0.0964815	0.0593982	-0.264227	1.33046	-1.3681	-0.368949	-0.200426	0.164242	0.388032	-1.18253	-0.501559	0.445171	1.30894	-1.69902	-1.25304	0.430023
Q8IWU5	ENSG00000196562	SULF2	Extracellular sulfatase Sulf-2	-0.367316	0.558576	-0.0713108	1.01508	-0.187015	0.558576	-0.306279	0.150222	-0.0147307	-0.755218	0.558576	0.410438	0.203681	0.509825	0.203681	-1.84761	1.30538	-0.367316	-0.367316	0.509825	0.256414	-0.0147307	-0.187015	0.410438	-0.687811	0.359774	-0.429331	0.606724	-0.0147307	-0.964772	-1.50288	0.0410381	0.0960144	1.14216	0.0410381	-0.0713108	-1.26306	-0.246188	0.558576	-1.42126	0.971772	0.203681	-0.367316	-0.687811	0.701258	0.150222
O60279	ENSG00000173705	SUSD5	Sushi domain-containing protein 5	-1.81894	-0.251032	-0.989378	0.387597	1.24415	0.184155	-0.170325	-0.951487	-0.802879	-0.283702	0.228481	0.430084	-1.24338	-1.72914	0.169281	-1.26351	0.458191	-0.676532	2.32249	-0.658769	-0.366379	-0.676532	-0.316602	-0.202437	0.663898	-0.518927	0.124364	-0.501722	-0.641071	0.213739	0.822258	-1.04681	-0.399837	0.886712	2.54416	-0.170325	-0.839588	-1.3654	-0.536165	-1.10492	-0.0596073	0.623446	1.50961	1.62056	-0.433558	-0.623406
P02787	ENSG00000091513	TF	Serotransferrin	0.0899179	0.287273	-0.128638	-0.0348102	0.227953	1.89724	0.24284	0.781223	0.257049	0.0660098	1.71905	0.832648	0.593341	0.184874	0.235171	-0.187281	-0.86979	1.57989	-0.173297	-1.3351	0.220961	1.06586	-0.459743	0.0272155	0.973616	1.63492	2.48366	0.500416	0.20788	0.188708	1.15293	1.73349	0.730249	1.30652	2.82198	0.677471	0.77581	0.810544	-0.911291	-0.198333	-0.926853	0.44042	1.53049	-0.170365	-0.919861	0.859263
Q15582	ENSG00000120708	TGFBI	Transforming growth factor-beta-induced protein ig-h3	-0.0361108	0.716351	0.363537	0.400222	0.213425	0.967616	0.0708248	-0.104406	0.0708248	-0.0632983	-0.449026	0.935694	0.999282	0.988765	0.200667	0.400222	-0.404319	0.625206	0.044346	0.602101	0.578854	0.496469	-1.64066	-0.586126	-0.744063	1.12354	0.578854	-1.04469	-1.22179	-0.0496904	0.175039	1.1031	0.988765	0.578854	1.85052	0.226154	-0.360093	1.25403	0.16214	1.18429	-0.908351	-0.404319	1.1439	-0.419174	-0.216076	0.97819
P04216	ENSG00000154096	THY1	Thy-1 membrane glycoprotein	-0.854052	0.128651	0.327216	-0.386256	0.865273	-0.226048	0.325242	-0.280977	-1.07367	0.212196	0.843312	0.568869	-1.07078	-1.27995	0.375693	-0.781918	2.23876	-1.35034	1.54284	0.375693	0.0113795	-0.320397	0.453824	0.222266	0.0135048	-0.763448	0.140998	0.623292	0.465108	-0.453304	0.703396	-1.07939	-0.17418	0.956763	-1.44426	-0.742473	-1.31345	-0.935902	1.65308	-1.38763	0.309606	0.187957	-0.911157	-0.322724	0.093457	-0.350809
P16035	ENSG00000035862	TIMP2	Metalloproteinase inhibitor 2	0.200748	0.176104	0.243491	-0.190786	-0.0780916	0.576837	-0.0195727	-0.0780916	0.497294	-0.475206	1.01558	0.964389	0.943757	-0.0650002	0.576837	0.791035	-1.87544	1.32971	-0.375995	-0.703339	0.764158	0.726242	-0.0911829	-0.375995	0.113935	1.23397	0.297847	-0.779564	-0.210966	0.35154	0.542933	0.93338	0.979803	-1.40704	0.410421	-0.76421	0.0125825	0.984931	-2.03663	0.616051	-0.658243	-0.489564	-0.320281	0.753359	-0.39705	0.0253722
Q24JP5	ENSG00000006118	TMEM132A	Transmembrane protein 132A	0.224153	-0.405018	-0.137741	1.0058	-0.260223	-0.731565	0.144768	-1.15391	-1.19874	0.423366	-0.386615	0.286528	-0.137741	-1.06575	0.992896	-1.62695	2.41165	-1.15391	0.66956	0.0143287	-0.916048	-0.207281	0.0637424	0.286528	-0.792106	-0.278025	0.286528	-0.172361	-0.207281	-0.386615	-0.103449	-0.278025	0.192596	-0.18978	4.343	-0.00227021	0.0308728	-1.70307	2.06263	-0.711592	-0.812495	-0.18978	-0.36832	-0.89512	0.239822	-0.731565
P62328	ENSG00000205542	TMSB4X	Hematopoietic system regulatory peptide	-1.05691	-0.0842344	0.22637	-0.876677	-1.01075	1.03708	-0.051572	0.341544	0.686089	-0.051572	0.558552	-0.051572	-2.4069	0.0441812	-0.396774	-0.150728	0.970323	-1.15158	-0.324235	-1.10384	0.255612	0.0753841	0.710912	-0.360269	0.0441812	-0.547759	0.710912	1.8678	0.970323	0.0441812	0.610267	-0.184577	0.196819	1.32911	-1.98723	0.166952	-0.509242	-0.626428	0.196819	-0.396774	-0.547759	0.313193	-0.218842	-1.24957	0.196819	0.255612
O75509	ENSG00000146072	TNFRSF21	Tumor necrosis factor receptor superfamily member 21	-0.306994	0.192664	-0.513834	0.345393	-0.0875995	0.218854	0.418022	-0.0579409	0.112206	-0.408026	0.644394	0.810335	-0.478006	-0.242086	0.769989	-0.663167	1.52341	-0.823177	0.394074	0.0569144	-0.0286702	0.345393	0.345393	0.166164	-0.0286702	-0.442743	-0.62489	0.687046	0.394074	-0.442743	-1.28174	-0.782089	-0.210324	1.27777	-0.951165	0.0287489	-1.28174	-0.442743	1.43442	-1.08691	-0.0875995	-0.0579409	-0.865032	-1.08691	0.418022	-0.179006
P22105	ENSG00000168477	TNXB	Tenascin-X	1.18095	0.622472	0.622472	0.911988	0.175979	-0.0327434	-0.104952	0.243075	0.622472	0.967327	-0.253629	1.43209	1.07564	0.175979	0.107675	0.740945	-0.253629	-2.19008	0.107675	-0.104952	0.855826	-2.45161	-0.178561	-0.0327434	-0.408368	1.38317	1.02187	-0.253629	-0.104952	-0.0327434	-0.0327434	1.38317	0.0381148	-2.45161	-1.39505	-0.178561	-0.408368	0.309003	-1.60571	1.07564	-1.60571	-0.330223	-0.914573	0.0381148	0.682171	0.500176
P02766	ENSG00000118271	TTR	Transthyretin	-0.115944	-0.00601937	1.14418	-0.372327	-0.082614	0.173609	0.0559934	0.717784	0.0601597	0.442011	1.3807	0.800788	1.24401	0.843572	1.68163	0.174731	-1.30699	1.64333	-0.99143	-0.749211	-0.491706	1.62073	0.584304	0.183705	0.555942	1.93176	0.899656	-0.783663	-0.442192	0.143324	-0.169624	1.16565	1.06454	-0.679347	-0.41399	-1.52357	-0.960968	0.192838	-1.14226	-0.011788	-0.956946	-0.981062	-0.425527	-0.613008	-0.691685	0.799025
P13611	ENSG00000038427	VCAN	Versican core protein	-0.333188	0.0761361	-0.519916	-0.36381	-0.616083	-0.394628	0.606188	-0.272529	-0.488287	0.606188	1.21778	-0.394628	-0.456862	0.453235	0.104081	-0.242485	-0.916728	0.295242	-0.648571	-1.34939	-0.951329	0.0761361	-0.03729	0.656105	-0.425645	-0.153466	0.530322	0.048032	-0.03729	0.73002	-0.00868103	0.159478	-0.780775	-2.35312	0.048032	-1.05665	-1.42545	-0.583813	-0.681283	-1.34939	1.55868	-0.55176	0.754408	0.555743	0.214245	0.104081
O15240	ENSG00000128564	VGF	Antimicrobial peptide VGF[554-577]	-0.221588	-0.78553	0.286006	0.613685	0.949639	-1.15318	-0.466737	-0.517295	-0.994161	-1.4656	-0.68629	0.700149	-1.62209	-1.74636	0.492761	-1.10787	1.78035	-1.1272	1.58187	-0.396711	-0.905956	-0.507663	0.211367	-1.49368	-0.228462	-0.0647359	-0.182155	0.0386869	-0.638626	-1.05241	1.01266	-1.34239	0.163387	1.23198	1.76572	0.543546	0.577078	-0.138403	1.90651	-1.06762	0.54393	-0.400849	-0.564304	-0.449349	0.665984	0.179463
P08670	ENSG00000026025	VIM	Vimentin	-0.783212	-0.372592	-0.00277517	3.87977	0.755185	0.840556	0.128578	0.0335485	-0.00277517	-1.18917	1.23564	0.080662	0.010714	1.4563	1.07222	0.0812019	0.726762	0.21281	-0.0231439	-1.56714	0.0174622	0.128965	-0.561397	-1.36521	-0.490398	-1.35014	0.119554	1.14707	-0.516917	-1.6254	-1.30756	-0.0585483	-0.0200579	1.4563	-1.63433	-0.0635894	-0.455431	-0.082769	-0.157269	-1.19019	-0.0188323	2.30981	-0.849119	0.439237	0.274099	-0.884137
Q8TAG5	ENSG00000170419	VSTM2A	V-set and transmembrane domain-containing protein 2A	-0.357874	0.121682	-0.417121	0.801502	0.0225586	0.398042	0.0725962	-0.477761	0.169849	0.309175	-0.357874	0.801502	-0.735665	-1.0992	1.62551	-1.91982	1.39883	-1.17851	1.59825	-0.0805368	-0.133657	-0.477761	0.483946	-0.357874	0.567079	-0.243328	-0.417121	-0.477761	0.121682	-0.804379	0.0225586	-0.539848	-0.299967	1.3084	-2.26392	0.309175	-0.243328	-1.34482	1.90784	-1.43218	-0.0805368	0.169849	-0.947576	-1.17851	-0.477761	-0.357874
P04004	ENSG00000109072	VTN	Somatomedin-B	0.228896	0.591794	2.01256	0.282364	0.566083	2.15188	-0.155374	-0.00827484	0.766422	0.0806203	0.867264	0.430823	0.623279	-0.00393626	1.04684	0.581834	-2.00888	2.17023	-0.409991	-0.104167	-0.309425	0.979227	-0.477361	-0.803183	0.845861	2.02864	0.876842	-0.259424	-0.641693	-0.330904	1.04453	2.05998	-0.144115	-0.301603	1.19929	0.84965	0.819982	1.03256	-0.923136	0.0511821	-1.71516	-0.132245	1.07173	-0.150058	-1.23606	-0.10351
Q8TEU8	ENSG00000173714	WFIKKN2	WAP, Kazal, immunoglobulin, Kunitz and NTR domain-containing protein 2	0.574939	-1.03097	1.08537	0.727619	0.45393	-1.26813	1.20417	-0.82844	-1.10753	-1.0461	-0.565165	-0.986156	0.735006	-1.84486	-1.28478	-0.431491	-0.227226	0.814885	-0.194767	0.30041	-0.641246	1.05961	-1.00101	-1.06131	-0.927635	0.0408936	1.00729	0.219931	0.155459	-1.53048	0.127319	0.690328	1.09176	-0.00846301	-2.0868	-1.28478	0.814885	1.07896	-0.503503	-0.503503	-0.0588136	0.344026	-0.746472	0.800557	0.45393	0.0892734
Q86Y38	ENSG00000103489	XYLT1	Xylosyltransferase 1	0.213222	0.213222	-1.33774	0.569508	-0.0190808	0.281053	0.281053	0.569508	0.916496	0.0638335	0.344999	0.344999	-0.43048	0.281053	0.344999	-0.884105	0.517458	-0.711646	0.0638335	-0.108625	0.0638335	0.712522	0.344999	0.281053	0.281053	0.344999	0.141017	0.712522	-0.43048	-0.43048	-2.45866	0.712522	0.213222	0.712522	-4.65928	0.405486	-0.312607	-2.8887	0.0638335	-0.312607	0.712522	-0.0190808	0.213222	-0.884105	-0.0190808	0.61924
P63104	ENSG00000164924	YWHAZ	14-3-3 protein zeta/delta	-0.189425	0.133583	1.03856	0.643232	-0.189425	0.133583	0.133583	0.133583	2.98486	-0.584749	0.133583	0.133583	-1.81273	-0.189425	-0.189425	-0.189425	1.36156	-0.189425	1.03856	-0.189425	-0.189425	-0.189425	0.133583	0.133583	0.133583	-0.189425	0.133583	0.643232	0.406674	-0.584749	0.643232	-0.189425	0.851903	1.20742	-3.04071	-0.189425	-0.189425	-0.584749	0.133583	-0.584749	0.851903	0.851903	-0.584749	-0.584749	0.406674	-0.584749
[truncated: 117 more columns]
